# Supplementary material for: 1-[(Cyclo­propyl­meth­oxy)meth­yl]-5-ethyl-6-(4-methyl­benzyl)-1,2,3,4-tetra­hydro­pyrimidine-2,4-dione
Source: Acta Crystallogr Sect E Struct Rep Online. 2012 Jan 11;68(Pt 2):o348. doi: 10.1107/S1600536811055681 (PMC3275032; doi:10.1107/S1600536811055681)
Supplement: Supplementary file 1 [file e-68-0o348-sup1.cif]

##############################################################################
#                                                                            #
# This CIF contains the data in a paper accepted for publication in          #
# Acta Crystallographica Section E. It conforms to the requirements of       #
# Notes for Authors for Acta Crystallographica Section E, and has been       #
# peer reviewed under the auspices of the IUCr Commission on Journals.       #
#                                                                            #
# Full details of the Crystallographic Information File format               #
# are given in the paper "The Crystallographic Information File (CIF):       #
# a New Standard Archive File for Crystallography" by S. R. Hall, F. H.      #
# Allen and I. D. Brown [Acta Cryst. (1991), A47, 655-685].                  #
#                                                                            #
# The current version of the core CIF dictionary is obtainable from          #
# ftp://ftp.iucr.org/pub/cif_core.dic.                                       #
#                                                                            #
# Software is freely available for graphical display of the structure(s)     #
# in this CIF. For information consult the CIF software page                 #
# http://www.iucr.org/resources/cif/software.                                #
#                                                                            #
# This file may be used for bona fide research purposes within the           #
# scientific community so long as proper attribution is given to the journal # 
# article from which it was obtained.                                        #
#                                                                            #
##############################################################################
data_global
_audit_creation_method     SHELXL-97
_journal_date_recd_electronic     2011-12-19
_journal_date_accepted     2011-12-26
_journal_name_full     'Acta Crystallographica, Section E'
_journal_year     2012
_journal_volume     68
_journal_issue      2
_journal_page_first     o348
_journal_page_last     o348
_journal_paper_category     QO
_journal_paper_doi     10.1107/S1600536811055681
_journal_coeditor_code     XU5423
_publ_contact_author
;
     Dr. Seik Weng Ng
     Department of Chemistry
     University of Malaya
     50603 Kuala Lumpur
     Malaysia
;
_publ_contact_author_email     seikweng@um.edu.my
_publ_contact_author_fax     '03 7967 4193'
_publ_contact_author_phone     '03 7967 6778'
_publ_section_title
;\
1-[(Cyclopropylmethoxy)methyl]-5-ethyl-6-(4-methylbenzyl)-1,2,3,4-\
tetrahydropyrimidine-2,4-dione
;
loop_
    _publ_author_name
    _publ_author_address
    'El-Brollosy, Nasser R.'
;
Department of Pharmaceutical Chemistry
College of Pharmacy
King Saud University
Riyadh 11451
Saudi Arabia
;
    'El-Emam, Ali A.'
;
Department of Pharmaceutical Chemistry
College of Pharmacy
King Saud University
Riyadh 11451
Saudi Arabia
;
    'Al-Deeb, Omar A.'
;
Department of Pharmaceutical Chemistry
College of Pharmacy
King Saud University
Riyadh 11451
Saudi Arabia
;
    'Ng, Seik Weng'
;
     Department of Chemistry
     University of Malaya
     50603 Kuala Lumpur
     Malaysia
     and
     Chemistry Department
     Faculty of Science
     King Abdulaziz University
     PO Box 80203 Jeddah
     Saudi Arabia
;
data_I
_audit_creation_method     SHELXL-97
_chemical_name_systematic
;
1-[(Cyclopropylmethoxy)methyl]-5-ethyl-6-(4-methylbenzyl)-1,2,3,4-
tetrahydropyrimidine-2,4-dione
;
_chemical_name_common     ?
_chemical_formula_moiety     'C19 H24 N2 O3'
_chemical_formula_sum     'C19 H24 N2 O3'
_chemical_formula_iupac     'C19 H24 N2 O3'
_chemical_formula_weight     328.40
_chemical_melting_point     ?
_symmetry_cell_setting     monoclinic
_symmetry_space_group_name_H-M     'C 2/c'
_symmetry_space_group_name_Hall     '-C 2yc'
loop_
    _symmetry_equiv_pos_as_xyz
    'x, y, z'
    '-x, y, -z+1/2'
    'x+1/2, y+1/2, z'
    '-x+1/2, y+1/2, -z+1/2'
    '-x, -y, -z'
    'x, -y, z-1/2'
    '-x+1/2, -y+1/2, -z'
    'x+1/2, -y+1/2, z-1/2'
_cell_length_a     15.6080(13)
_cell_length_b     8.1330(6)
_cell_length_c     27.496(2)
_cell_angle_alpha     90.00
_cell_angle_beta     93.397(7)
_cell_angle_gamma     90.00
_cell_volume     3484.2(5)
_cell_formula_units_Z     8
_cell_measurement_reflns_used     1703
_cell_measurement_theta_min     2.6093
_cell_measurement_theta_max     27.5006
_cell_measurement_temperature     100(2)
_exptl_crystal_description     irregular
_exptl_crystal_colour     colorless
_exptl_crystal_size_max     0.25
_exptl_crystal_size_mid     0.20
_exptl_crystal_size_min     0.15
_exptl_crystal_density_diffrn     1.252
_exptl_crystal_density_meas     ?
_exptl_crystal_density_method     'not measured'
_exptl_crystal_F_000     1408
_exptl_absorpt_coefficient_mu     0.085
_exptl_absorpt_correction_type     multi-scan
_exptl_absorpt_process_details     '(CrysAlis PRO; Agilent, 2010)'
_exptl_absorpt_correction_T_min     0.9791
_exptl_absorpt_correction_T_max     0.9874
_diffrn_ambient_temperature     100(2)
_diffrn_radiation_type     MoK\a
_diffrn_radiation_wavelength     0.71073
_diffrn_radiation_source     'SuperNova (Mo) X-ray Source'
_diffrn_radiation_monochromator     Mirror
_diffrn_measurement_device_type
                  'Agilent SuperNova Dual diffractometer with an Atlas detector'
_diffrn_measurement_method     '\w scan'
_diffrn_detector_area_resol_mean     10.4041
_diffrn_reflns_number     7060
_diffrn_reflns_av_R_equivalents     0.0440
_diffrn_reflns_av_sigmaI/netI     0.0751
_diffrn_reflns_theta_min     2.61
_diffrn_reflns_theta_max     27.56
_diffrn_reflns_theta_full     27.56
_diffrn_measured_fraction_theta_max     0.992
_diffrn_measured_fraction_theta_full     0.992
_diffrn_reflns_limit_h_min     -20
_diffrn_reflns_limit_h_max     19
_diffrn_reflns_limit_k_min     -7
_diffrn_reflns_limit_k_max     10
_diffrn_reflns_limit_l_min     -35
_diffrn_reflns_limit_l_max     21
_diffrn_standards_number     0
_diffrn_standards_interval_count     0
_diffrn_standards_interval_time     0
_diffrn_standards_decay_%     0
_reflns_number_total     4006
_reflns_number_gt     2446
_reflns_threshold_expression     I>2\s(I)
_refine_ls_structure_factor_coef     Fsqd
_refine_ls_matrix_type     full
_refine_ls_R_factor_all     0.1095
_refine_ls_R_factor_gt     0.0606
_refine_ls_wR_factor_gt     0.1211
_refine_ls_wR_factor_ref     0.1545
_refine_ls_goodness_of_fit_ref     1.057
_refine_ls_restrained_S_all     1.056
_refine_ls_number_reflns     4006
_refine_ls_number_parameters     232
_refine_ls_number_restraints     20
_refine_ls_hydrogen_treatment     mixed
_refine_ls_weighting_scheme     calc
_refine_ls_weighting_details
         'calc w=1/[\s^2^(Fo^2^)+(0.0471P)^2^+1.5059P] where P=(Fo^2^+2Fc^2^)/3'
_atom_sites_solution_hydrogens     geom
_atom_sites_solution_primary     direct
_atom_sites_solution_secondary     difmap
_refine_ls_shift/su_max     0.001
_refine_ls_shift/su_mean     0.001
_refine_diff_density_max     0.219
_refine_diff_density_min     -0.256
_refine_ls_extinction_method     none
_refine_ls_extinction_coef     ?
loop_
    _atom_type_symbol
    _atom_type_description
    _atom_type_scat_dispersion_real
    _atom_type_scat_dispersion_imag
    _atom_type_scat_source
    'C' 'C' 0.0033 0.0016
                         'International Tables Vol C Tables 4.2.6.8 and 6.1.1.4'
    'H' 'H' 0.0000 0.0000
                         'International Tables Vol C Tables 4.2.6.8 and 6.1.1.4'
    'N' 'N' 0.0061 0.0033
                         'International Tables Vol C Tables 4.2.6.8 and 6.1.1.4'
    'O' 'O' 0.0106 0.0060
                         'International Tables Vol C Tables 4.2.6.8 and 6.1.1.4'
_computing_data_collection     'CrysAlis PRO (Agilent, 2010)'
_computing_cell_refinement     'CrysAlis PRO (Agilent, 2010)'
_computing_data_reduction     'CrysAlis PRO (Agilent, 2010)'
_computing_structure_solution     'SHELXS97 (Sheldrick, 2008)'
_computing_structure_refinement     'SHELXL97 (Sheldrick, 2008)'
_computing_molecular_graphics     'X-SEED (Barbour, 2001)'
_computing_publication_material     'publCIF (Westrip, 2010)'
loop_
    _atom_site_type_symbol
    _atom_site_label
    _atom_site_fract_x
    _atom_site_fract_y
    _atom_site_fract_z
    _atom_site_U_iso_or_equiv
    _atom_site_adp_type
    _atom_site_calc_flag
    _atom_site_refinement_flags
    _atom_site_occupancy
    _atom_site_symmetry_multiplicity
    _atom_site_disorder_assembly
    _atom_site_disorder_group
    O O1 0.50675(10) 0.53293(18) 0.43772(5) 0.0306(4) Uani d . 1 1 . .
    O O2 0.72573(10) 0.51944(19) 0.55353(6) 0.0337(4) Uani d . 1 1 . .
    O O3 0.61688(10) 0.75562(18) 0.34641(5) 0.0322(4) Uani d . 1 1 A .
    N N1 0.61833(12) 0.5257(2) 0.49464(7) 0.0252(4) Uani d D 1 1 . .
    H H1 0.5798(12) 0.508(3) 0.5165(7) 0.036(7) Uiso d D 1 1 . .
    N N2 0.64326(12) 0.5688(2) 0.41308(6) 0.0251(4) Uani d . 1 1 . .
    C C1 0.58460(15) 0.5419(3) 0.44798(8) 0.0256(5) Uani d . 1 1 . .
    C C2 0.70469(15) 0.5330(2) 0.51006(8) 0.0260(5) Uani d . 1 1 . .
    C C3 0.76385(15) 0.5573(3) 0.47165(8) 0.0261(5) Uani d . 1 1 . .
    C C4 0.73229(15) 0.5764(2) 0.42504(8) 0.0253(5) Uani d . 1 1 . .
    C C5 0.85735(15) 0.5580(3) 0.48899(9) 0.0316(6) Uani d . 1 1 . .
    H H5A 0.8648 0.6277 0.5184 0.038 Uiso calc R 1 1 . .
    H H5B 0.8913 0.6074 0.4634 0.038 Uiso calc R 1 1 . .
    C C6 0.89235(16) 0.3854(3) 0.50097(10) 0.0394(6) Uani d . 1 1 . .
    H H6A 0.9522 0.3936 0.5136 0.059 Uiso calc R 1 1 . .
    H H6B 0.8891 0.3180 0.4714 0.059 Uiso calc R 1 1 . .
    H H6C 0.8580 0.3344 0.5256 0.059 Uiso calc R 1 1 . .
    C C7 0.78826(15) 0.6035(3) 0.38279(8) 0.0306(6) Uani d . 1 1 . .
    H H7A 0.8437 0.6504 0.3954 0.037 Uiso calc R 1 1 . .
    H H7B 0.7603 0.6858 0.3606 0.037 Uiso calc R 1 1 . .
    C C8 0.80601(14) 0.4493(3) 0.35365(8) 0.0286(5) Uani d . 1 1 . .
    C C9 0.80732(16) 0.2935(3) 0.37445(9) 0.0354(6) Uani d . 1 1 . .
    H H9 0.7922 0.2810 0.4072 0.043 Uiso calc R 1 1 . .
    C C10 0.83032(16) 0.1554(3) 0.34834(8) 0.0354(6) Uani d . 1 1 . .
    H H10 0.8311 0.0506 0.3636 0.042 Uiso calc R 1 1 . .
    C C11 0.85223(15) 0.1686(3) 0.30026(8) 0.0331(6) Uani d . 1 1 . .
    C C12 0.84815(15) 0.3240(3) 0.27877(9) 0.0369(6) Uani d . 1 1 . .
    H H12 0.8607 0.3357 0.2456 0.044 Uiso calc R 1 1 . .
    C C13 0.82606(15) 0.4618(3) 0.30501(8) 0.0340(6) Uani d . 1 1 . .
    H H13 0.8246 0.5664 0.2896 0.041 Uiso calc R 1 1 . .
    C C14 0.87809(17) 0.0183(3) 0.27244(9) 0.0457(7) Uani d . 1 1 . .
    H H14A 0.9128 0.0518 0.2456 0.069 Uiso calc R 1 1 . .
    H H14B 0.8265 -0.0390 0.2593 0.069 Uiso calc R 1 1 . .
    H H14C 0.9117 -0.0554 0.2944 0.069 Uiso calc R 1 1 . .
    C C15 0.60855(15) 0.5928(3) 0.36212(8) 0.0285(5) Uani d . 1 1 . .
    H H15A 0.6393 0.5192 0.3404 0.034 Uiso calc R 1 1 . .
    H H15B 0.5471 0.5617 0.3597 0.034 Uiso calc R 1 1 . .
    C C16 0.55665(16) 0.8680(3) 0.36619(9) 0.0326(6) Uani d D 1 1 . .
    H H16A 0.5479 0.8404 0.4006 0.039 Uiso calc PR 0.715(4) 1 A 1
    H H16B 0.5006 0.8618 0.3474 0.039 Uiso calc PR 0.715(4) 1 A 1
    H H16C 0.5778 0.8995 0.3995 0.039 Uiso calc PR 0.285(4) 1 A 2
    H H16D 0.5009 0.8113 0.3686 0.039 Uiso calc PR 0.285(4) 1 A 2
    C C17 0.5939(2) 1.0366(4) 0.36259(12) 0.0311(8) Uani d PDU 0.715(4) 1 A 1
    H H17 0.6480 1.0583 0.3829 0.037 Uiso calc PR 0.715(4) 1 A 1
    C C18 0.5821(3) 1.1319(4) 0.31577(14) 0.0401(9) Uani d PU 0.715(4) 1 A 1
    H H18A 0.6284 1.2083 0.3074 0.048 Uiso calc PR 0.715(4) 1 A 1
    H H18B 0.5518 1.0771 0.2876 0.048 Uiso calc PR 0.715(4) 1 A 1
    C C19 0.5321(8) 1.1730(14) 0.3578(5) 0.0357(18) Uani d PU 0.715(4) 1 A 1
    H H19A 0.4703 1.1451 0.3558 0.043 Uiso calc PR 0.715(4) 1 A 1
    H H19B 0.5467 1.2760 0.3756 0.043 Uiso calc PR 0.715(4) 1 A 1
    C C17' 0.5430(5) 1.0209(9) 0.3360(3) 0.0311(8) Uani d PD 0.285 1 A 2
    H H17' 0.5189 1.0059 0.3018 0.037 Uiso calc PR 0.285(4) 1 A 2
    C C18' 0.6114(7) 1.1436(12) 0.3439(4) 0.0401(9) Uani d P 0.285 1 A 2
    H H18C 0.6306 1.2021 0.3149 0.048 Uiso calc PR 0.285(4) 1 A 2
    H H18D 0.6579 1.1186 0.3688 0.048 Uiso calc PR 0.285(4) 1 A 2
    C C19' 0.521(2) 1.192(4) 0.3624(15) 0.0357(18) Uani d P 0.285 1 A 2
    H H19C 0.4865 1.2742 0.3436 0.043 Uiso calc PR 0.285(4) 1 A 2
    H H19D 0.5140 1.1902 0.3979 0.043 Uiso calc PR 0.285(4) 1 A 2
loop_
    _atom_site_aniso_label
    _atom_site_aniso_U_11
    _atom_site_aniso_U_22
    _atom_site_aniso_U_33
    _atom_site_aniso_U_12
    _atom_site_aniso_U_13
    _atom_site_aniso_U_23
    O1 0.0354(10) 0.0381(9) 0.0179(8) -0.0015(7) -0.0004(7) 0.0037(7)
    O2 0.0468(10) 0.0358(9) 0.0176(9) -0.0012(8) -0.0050(7) 0.0035(7)
    O3 0.0479(10) 0.0299(8) 0.0192(9) 0.0014(8) 0.0055(7) 0.0056(7)
    N1 0.0359(11) 0.0256(10) 0.0140(10) -0.0014(9) 0.0009(8) 0.0030(8)
    N2 0.0356(11) 0.0265(9) 0.0131(9) -0.0029(8) 0.0007(8) 0.0014(7)
    C1 0.0378(14) 0.0231(11) 0.0158(11) -0.0015(10) 0.0010(10) 0.0027(9)
    C2 0.0398(14) 0.0184(10) 0.0191(12) 0.0003(10) -0.0039(10) -0.0001(9)
    C3 0.0359(13) 0.0212(11) 0.0210(12) -0.0011(10) -0.0005(10) 0.0005(9)
    C4 0.0352(13) 0.0181(10) 0.0226(12) -0.0026(10) 0.0009(10) 0.0005(9)
    C5 0.0388(14) 0.0276(12) 0.0278(13) -0.0026(11) -0.0029(10) 0.0041(10)
    C6 0.0416(15) 0.0349(14) 0.0408(16) 0.0035(12) -0.0052(12) 0.0027(11)
    C7 0.0381(14) 0.0317(12) 0.0221(13) -0.0057(11) 0.0034(10) 0.0044(10)
    C8 0.0297(12) 0.0378(13) 0.0183(12) -0.0035(10) 0.0008(9) -0.0004(10)
    C9 0.0492(16) 0.0383(14) 0.0193(13) 0.0005(12) 0.0066(11) -0.0012(10)
    C10 0.0508(15) 0.0362(13) 0.0191(13) 0.0040(12) 0.0018(11) -0.0009(10)
    C11 0.0303(13) 0.0510(15) 0.0177(12) 0.0049(11) -0.0034(9) -0.0066(11)
    C12 0.0370(14) 0.0591(17) 0.0148(12) -0.0020(12) 0.0027(10) 0.0015(11)
    C13 0.0366(13) 0.0446(14) 0.0205(13) -0.0051(12) -0.0001(10) 0.0044(11)
    C14 0.0458(16) 0.0653(18) 0.0256(14) 0.0110(14) -0.0011(12) -0.0125(13)
    C15 0.0421(14) 0.0308(12) 0.0124(11) -0.0009(11) -0.0007(10) 0.0016(9)
    C16 0.0436(15) 0.0329(13) 0.0211(13) 0.0016(11) 0.0018(10) 0.0042(10)
    C17 0.0378(18) 0.0338(17) 0.0212(17) -0.0049(15) -0.0034(12) 0.0026(14)
    C18 0.058(2) 0.0379(18) 0.024(2) 0.0008(18) 0.0071(16) 0.0057(18)
    C19 0.045(4) 0.025(3) 0.038(3) 0.006(2) 0.009(2) -0.004(2)
    C17' 0.0378(18) 0.0338(17) 0.0212(17) -0.0049(15) -0.0034(12) 0.0026(14)
    C18' 0.058(2) 0.0379(18) 0.024(2) 0.0008(18) 0.0071(16) 0.0057(18)
    C19' 0.045(4) 0.025(3) 0.038(3) 0.006(2) 0.009(2) -0.004(2)
loop_
    _geom_bond_atom_site_label_1
    _geom_bond_atom_site_label_2
    _geom_bond_site_symmetry_2
    _geom_bond_distance
    _geom_bond_publ_flag
    O1 C1 . 1.233(3) ?
    O2 C2 . 1.226(2) ?
    O3 C15 . 1.401(3) ?
    O3 C16 . 1.440(3) ?
    N1 C1 . 1.364(3) ?
    N1 C2 . 1.390(3) ?
    N1 H1 . 0.887(10) ?
    N2 C1 . 1.382(3) ?
    N2 C4 . 1.410(3) ?
    N2 C15 . 1.485(3) ?
    C2 C3 . 1.457(3) ?
    C3 C4 . 1.354(3) ?
    C3 C5 . 1.508(3) ?
    C4 C7 . 1.511(3) ?
    C5 C6 . 1.535(3) ?
    C5 H5A . 0.9900 ?
    C5 H5B . 0.9900 ?
    C6 H6A . 0.9800 ?
    C6 H6B . 0.9800 ?
    C6 H6C . 0.9800 ?
    C7 C8 . 1.523(3) ?
    C7 H7A . 0.9900 ?
    C7 H7B . 0.9900 ?
    C8 C9 . 1.390(3) ?
    C8 C13 . 1.395(3) ?
    C9 C10 . 1.391(3) ?
    C9 H9 . 0.9500 ?
    C10 C11 . 1.389(3) ?
    C10 H10 . 0.9500 ?
    C11 C12 . 1.395(3) ?
    C11 C14 . 1.509(3) ?
    C12 C13 . 1.387(3) ?
    C12 H12 . 0.9500 ?
    C13 H13 . 0.9500 ?
    C14 H14A . 0.9800 ?
    C14 H14B . 0.9800 ?
    C14 H14C . 0.9800 ?
    C15 H15A . 0.9900 ?
    C15 H15B . 0.9900 ?
    C16 C17 . 1.495(4) ?
    C16 C17' . 1.503(7) ?
    C16 H16A . 0.9900 ?
    C16 H16B . 0.9900 ?
    C16 H16C . 0.9900 ?
    C16 H16D . 0.9900 ?
    C17 C19 . 1.471(12) ?
    C17 C18 . 1.505(5) ?
    C17 H17 . 1.0000 ?
    C18 C19 . 1.472(12) ?
    C18 H18A . 0.9900 ?
    C18 H18B . 0.9900 ?
    C19 H19A . 0.9900 ?
    C19 H19B . 0.9900 ?
    C17' C18' . 1.468(14) ?
    C17' C19' . 1.61(3) ?
    C17' H17' . 1.0000 ?
    C18' C19' . 1.57(3) ?
    C18' H18C . 0.9900 ?
    C18' H18D . 0.9900 ?
    C19' H19C . 0.9900 ?
    C19' H19D . 0.9900 ?
loop_
    _geom_angle_atom_site_label_1
    _geom_angle_atom_site_label_2
    _geom_angle_atom_site_label_3
    _geom_angle_site_symmetry_1
    _geom_angle_site_symmetry_3
    _geom_angle
    _geom_angle_publ_flag
    C15 O3 C16 . . 114.11(17) ?
    C1 N1 C2 . . 126.6(2) ?
    C1 N1 H1 . . 114.4(16) ?
    C2 N1 H1 . . 119.0(16) ?
    C1 N2 C4 . . 121.93(18) ?
    C1 N2 C15 . . 117.14(18) ?
    C4 N2 C15 . . 120.92(18) ?
    O1 C1 N1 . . 122.0(2) ?
    O1 C1 N2 . . 122.3(2) ?
    N1 C1 N2 . . 115.7(2) ?
    O2 C2 N1 . . 119.5(2) ?
    O2 C2 C3 . . 125.1(2) ?
    N1 C2 C3 . . 115.44(19) ?
    C4 C3 C2 . . 119.4(2) ?
    C4 C3 C5 . . 126.1(2) ?
    C2 C3 C5 . . 114.5(2) ?
    C3 C4 N2 . . 120.9(2) ?
    C3 C4 C7 . . 123.4(2) ?
    N2 C4 C7 . . 115.69(19) ?
    C3 C5 C6 . . 112.95(19) ?
    C3 C5 H5A . . 109.0 ?
    C6 C5 H5A . . 109.0 ?
    C3 C5 H5B . . 109.0 ?
    C6 C5 H5B . . 109.0 ?
    H5A C5 H5B . . 107.8 ?
    C5 C6 H6A . . 109.5 ?
    C5 C6 H6B . . 109.5 ?
    H6A C6 H6B . . 109.5 ?
    C5 C6 H6C . . 109.5 ?
    H6A C6 H6C . . 109.5 ?
    H6B C6 H6C . . 109.5 ?
    C4 C7 C8 . . 114.55(18) ?
    C4 C7 H7A . . 108.6 ?
    C8 C7 H7A . . 108.6 ?
    C4 C7 H7B . . 108.6 ?
    C8 C7 H7B . . 108.6 ?
    H7A C7 H7B . . 107.6 ?
    C9 C8 C13 . . 117.5(2) ?
    C9 C8 C7 . . 122.2(2) ?
    C13 C8 C7 . . 120.2(2) ?
    C8 C9 C10 . . 121.4(2) ?
    C8 C9 H9 . . 119.3 ?
    C10 C9 H9 . . 119.3 ?
    C11 C10 C9 . . 120.9(2) ?
    C11 C10 H10 . . 119.5 ?
    C9 C10 H10 . . 119.5 ?
    C10 C11 C12 . . 117.7(2) ?
    C10 C11 C14 . . 120.5(2) ?
    C12 C11 C14 . . 121.7(2) ?
    C13 C12 C11 . . 121.2(2) ?
    C13 C12 H12 . . 119.4 ?
    C11 C12 H12 . . 119.4 ?
    C12 C13 C8 . . 121.1(2) ?
    C12 C13 H13 . . 119.5 ?
    C8 C13 H13 . . 119.5 ?
    C11 C14 H14A . . 109.5 ?
    C11 C14 H14B . . 109.5 ?
    H14A C14 H14B . . 109.5 ?
    C11 C14 H14C . . 109.5 ?
    H14A C14 H14C . . 109.5 ?
    H14B C14 H14C . . 109.5 ?
    O3 C15 N2 . . 112.32(17) ?
    O3 C15 H15A . . 109.1 ?
    N2 C15 H15A . . 109.1 ?
    O3 C15 H15B . . 109.1 ?
    N2 C15 H15B . . 109.1 ?
    H15A C15 H15B . . 107.9 ?
    O3 C16 C17 . . 107.0(2) ?
    O3 C16 C17' . . 113.0(4) ?
    O3 C16 H16A . . 110.3 ?
    C17 C16 H16A . . 110.3 ?
    C17' C16 H16A . . 133.8 ?
    O3 C16 H16B . . 110.3 ?
    C17 C16 H16B . . 110.3 ?
    H16A C16 H16B . . 108.6 ?
    O3 C16 H16C . . 109.0 ?
    C17 C16 H16C . . 73.4 ?
    C17' C16 H16C . . 109.0 ?
    O3 C16 H16D . . 109.0 ?
    C17' C16 H16D . . 109.0 ?
    H16C C16 H16D . . 107.8 ?
    C19 C17 C16 . . 116.2(5) ?
    C19 C17 C18 . . 59.3(6) ?
    C16 C17 C18 . . 120.0(3) ?
    C19 C17 H17 . . 116.3 ?
    C16 C17 H17 . . 116.3 ?
    C18 C17 H17 . . 116.3 ?
    C19 C18 C17 . . 59.2(6) ?
    C19 C18 H18A . . 117.8 ?
    C17 C18 H18A . . 117.8 ?
    C19 C18 H18B . . 117.8 ?
    C17 C18 H18B . . 117.8 ?
    H18A C18 H18B . . 115.0 ?
    C18 C19 C17 . . 61.5(4) ?
    C18 C19 H19A . . 117.6 ?
    C17 C19 H19A . . 117.6 ?
    C18 C19 H19B . . 117.6 ?
    C17 C19 H19B . . 117.6 ?
    H19A C19 H19B . . 114.7 ?
    C18' C17' C16 . . 113.8(7) ?
    C18' C17' C19' . . 61.3(12) ?
    C16 C17' C19' . . 119.4(16) ?
    C18' C17' H17' . . 116.8 ?
    C16 C17' H17' . . 116.8 ?
    C19' C17' H17' . . 116.8 ?
    C17' C18' C19' . . 63.9(12) ?
    C17' C18' H18C . . 117.4 ?
    C19' C18' H18C . . 117.4 ?
    C17' C18' H18D . . 117.4 ?
    C19' C18' H18D . . 117.4 ?
    H18C C18' H18D . . 114.4 ?
    C18' C19' C17' . . 54.9(12) ?
    C18' C19' H19C . . 118.3 ?
    C17' C19' H19C . . 118.3 ?
    C18' C19' H19D . . 118.3 ?
    C17' C19' H19D . . 118.3 ?
    H19C C19' H19D . . 115.5 ?
loop_
    _geom_torsion_atom_site_label_1
    _geom_torsion_atom_site_label_2
    _geom_torsion_atom_site_label_3
    _geom_torsion_atom_site_label_4
    _geom_torsion_site_symmetry_1
    _geom_torsion_site_symmetry_2
    _geom_torsion_site_symmetry_3
    _geom_torsion_site_symmetry_4
    _geom_torsion
    _geom_torsion_publ_flag
    C2 N1 C1 O1 . . . . 179.7(2) ?
    C2 N1 C1 N2 . . . . -0.2(3) ?
    C4 N2 C1 O1 . . . . -178.97(19) ?
    C15 N2 C1 O1 . . . . 2.1(3) ?
    C4 N2 C1 N1 . . . . 0.9(3) ?
    C15 N2 C1 N1 . . . . -177.95(17) ?
    C1 N1 C2 O2 . . . . 178.59(19) ?
    C1 N1 C2 C3 . . . . -1.3(3) ?
    O2 C2 C3 C4 . . . . -177.7(2) ?
    N1 C2 C3 C4 . . . . 2.2(3) ?
    O2 C2 C3 C5 . . . . 2.4(3) ?
    N1 C2 C3 C5 . . . . -177.65(17) ?
    C2 C3 C4 N2 . . . . -1.7(3) ?
    C5 C3 C4 N2 . . . . 178.21(19) ?
    C2 C3 C4 C7 . . . . 179.5(2) ?
    C5 C3 C4 C7 . . . . -0.7(3) ?
    C1 N2 C4 C3 . . . . 0.0(3) ?
    C15 N2 C4 C3 . . . . 178.87(18) ?
    C1 N2 C4 C7 . . . . 178.97(19) ?
    C15 N2 C4 C7 . . . . -2.2(3) ?
    C4 C3 C5 C6 . . . . -104.2(2) ?
    C2 C3 C5 C6 . . . . 75.6(3) ?
    C3 C4 C7 C8 . . . . 98.1(2) ?
    N2 C4 C7 C8 . . . . -80.8(2) ?
    C4 C7 C8 C9 . . . . -28.4(3) ?
    C4 C7 C8 C13 . . . . 154.9(2) ?
    C13 C8 C9 C10 . . . . 1.9(4) ?
    C7 C8 C9 C10 . . . . -174.8(2) ?
    C8 C9 C10 C11 . . . . -0.5(4) ?
    C9 C10 C11 C12 . . . . -1.6(4) ?
    C9 C10 C11 C14 . . . . 179.3(2) ?
    C10 C11 C12 C13 . . . . 2.3(4) ?
    C14 C11 C12 C13 . . . . -178.6(2) ?
    C11 C12 C13 C8 . . . . -0.9(4) ?
    C9 C8 C13 C12 . . . . -1.3(3) ?
    C7 C8 C13 C12 . . . . 175.6(2) ?
    C16 O3 C15 N2 . . . . -75.0(2) ?
    C1 N2 C15 O3 . . . . 109.0(2) ?
    C4 N2 C15 O3 . . . . -69.9(2) ?
    C15 O3 C16 C17 . . . . 158.4(2) ?
    C15 O3 C16 C17' . . . . -158.1(4) ?
    O3 C16 C17 C19 . . . . 151.7(6) ?
    C17' C16 C17 C19 . . . . 45.9(8) ?
    O3 C16 C17 C18 . . . . 83.6(3) ?
    C17' C16 C17 C18 . . . . -22.2(5) ?
    C16 C17 C18 C19 . . . . 104.5(6) ?
    C16 C17 C19 C18 . . . . -110.9(4) ?
    O3 C16 C17' C18' . . . . -79.3(7) ?
    C17 C16 C17' C18' . . . . 10.5(5) ?
    O3 C16 C17' C19' . . . . -148.5(14) ?
    C17 C16 C17' C19' . . . . -58.7(15) ?
    C16 C17' C18' C19' . . . . -111.8(18) ?
    C16 C17' C19' C18' . . . . 102.6(12) ?
loop_
    _geom_hbond_atom_site_label_D
    _geom_hbond_atom_site_label_H
    _geom_hbond_atom_site_label_A
    _geom_hbond_site_symmetry_A
    _geom_hbond_distance_DH
    _geom_hbond_distance_HA
    _geom_hbond_distance_DA
    _geom_hbond_angle_DHA
    N1 H1 O1 5_666 0.890(10)
                           1.930(10)
                                   2.816(2) 178(2)
