# Supplementary material for: 1-[(Cyclo­propyl­meth­oxy)meth­yl]-5-ethyl-6-(4-methyl­benzyl)-1,2,3,4-tetra­hydro­pyrimidine-2,4-dione
Source: Acta Crystallogr Sect E Struct Rep Online. 2012 Jan 11;68(Pt 2):o348. doi: 10.1107/S1600536811055681 (PMC3275032; doi:10.1107/S1600536811055681)
Supplement: Supplementary file 2 [file e-68-0o348-Isup2.hkl]

# 
# h,k,l, Fc-squared, Fo-squared, sigma(Fo-squared) and status flag 
# 
data_I
_shelx_title '  C2/c' 
_shelx_refln_list_code          4 
_shelx_F_calc_maximum      444.79 
_exptl_crystal_F_000      1408.00 
_reflns_d_resolution_high  0.7680 
 
loop_ 
 _symmetry_equiv_pos_as_xyz 
 'x, y, z' 
 '-x, y, -z+1/2' 
 'x+1/2, y+1/2, z' 
 '-x+1/2, y+1/2, -z+1/2' 
 '-x, -y, -z' 
 'x, -y, z-1/2' 
 '-x+1/2, -y+1/2, -z' 
 'x+1/2, -y+1/2, z-1/2' 
 
_cell_length_a    15.6080 
_cell_length_b     8.1330 
_cell_length_c    27.4956 
_cell_angle_alpha  90.000 
_cell_angle_beta   93.397 
_cell_angle_gamma  90.000 
 
_shelx_F_squared_multiplier     1.000 
 
loop_ 
 _refln_index_h 
 _refln_index_k 
 _refln_index_l 
 _refln_F_squared_calc 
 _refln_F_squared_meas 
 _refln_F_squared_sigma 
 _refln_observed_status 
   2   0   0    18444.19    17379.35    234.77 o 
   4   0   0    39706.71    36889.42    492.82 o 
   6   0   0      418.34      586.28     80.81 o 
   8   0   0     8341.51     9258.12    246.99 o 
  10   0   0      890.58      723.01     89.02 o 
  12   0   0      468.50      779.66    104.97 o 
  14   0   0       85.17      325.78     74.35 o 
  16   0   0       11.15      121.32     47.69 o 
  18   0   0       39.02       41.17     32.85 o 
  20   0   0       82.07      -29.45     29.45 o 
   1   1   0     1389.85     1370.29     63.31 o 
   3   1   0      116.03      110.76     12.97 o 
   5   1   0      460.29      412.56     28.47 o 
   7   1   0     2073.14     2723.64     90.06 o 
   9   1   0     7704.83     8238.31    318.76 o 
  11   1   0      196.00      224.95     39.78 o 
  13   1   0      647.65      601.58     66.24 o 
  15   1   0       91.16       60.49     48.64 o 
  17   1   0      120.14      100.81     54.42 o 
  19   1   0        0.98       33.65     20.77 o 
   0   2   0    99870.89    92499.95    576.15 o 
   2   2   0     5644.81     5464.99    177.41 o 
   4   2   0      846.41     1000.38     31.57 o 
   6   2   0     1625.79     1542.80     63.80 o 
   8   2   0     1283.93     1420.27     65.56 o 
  10   2   0     1220.75     1136.98     67.16 o 
  12   2   0       63.90       17.56     18.43 o 
  14   2   0      226.03      157.05     29.07 o 
  16   2   0       18.61       16.79     20.19 o 
  18   2   0       10.72      -13.45     25.92 o 
   1   3   0    31917.84    31147.38    447.44 o 
   3   3   0       29.14       46.92      9.70 o 
   5   3   0       22.81       20.56     10.21 o 
   7   3   0      297.34      361.36     64.72 o 
   9   3   0     5805.58     5651.08    128.95 o 
  11   3   0      382.30      353.94     37.25 o 
  13   3   0       10.30       -4.12     13.96 o 
  15   3   0      229.64      235.48     39.03 o 
  17   3   0       12.43      -19.05     30.05 o 
  19   3   0       22.78      -27.01     34.77 o 
   0   4   0     2638.60     2589.38    138.91 o 
   2   4   0      546.07      523.37     49.39 o 
   4   4   0      126.46      139.86     17.29 o 
   6   4   0       39.13       10.05     19.35 o 
   8   4   0     1132.95     1209.72    150.02 o 
  10   4   0     1237.41     1292.17    108.63 o 
  12   4   0      139.37      128.35     22.59 o 
  14   4   0        2.39      -47.37     57.96 o 
  16   4   0      255.46       51.48     95.51 o 
  18   4   0       12.51      -25.54     33.52 o 
   1   5   0      574.64      584.28     74.36 o 
   3   5   0       32.62       28.37     13.88 o 
   5   5   0       10.91        4.81      5.16 o 
   7   5   0      298.73      436.51     90.31 o 
   9   5   0      781.28      750.07    129.17 o 
  11   5   0       43.54       39.56     49.13 o 
  13   5   0       65.02       63.53     39.55 o 
  15   5   0      152.66      400.73    118.14 o 
  17   5   0       12.70      -12.69     20.59 o 
   0   6   0       34.50      432.07     74.56 o 
   2   6   0      508.41      536.07     55.62 o 
   4   6   0      166.11      198.24     28.56 o 
   6   6   0     1036.20      993.17    136.63 o 
   8   6   0      265.38      213.18     69.59 o 
  10   6   0       95.69      104.29     52.53 o 
  12   6   0       41.82       -4.49     52.65 o 
  14   6   0        4.10      106.02     53.77 o 
  16   6   0       18.96      -17.51     52.08 o 
   1   7   0       42.09       61.17     24.82 o 
   3   7   0      910.21      924.83     81.75 o 
   5   7   0      895.77      866.16     57.94 o 
   7   7   0       28.63       42.50     35.70 o 
   9   7   0       18.65       16.81     39.62 o 
  11   7   0       20.32       40.72     36.64 o 
  13   7   0       34.87      -41.97     46.32 o 
  15   7   0       18.18      135.96     56.87 o 
   0   8   0      525.02      650.22    104.31 o 
   2   8   0      531.12      616.51     70.51 o 
   4   8   0      143.24      107.50     60.84 o 
   6   8   0      516.23      603.19     71.39 o 
   8   8   0        4.33       12.11     27.26 o 
  10   8   0      364.07      492.24    124.47 o 
  12   8   0      183.14      180.40     83.29 o 
   1   9   0       48.33       35.79     39.69 o 
   3   9   0       19.21       75.42     38.42 o 
   5   9   0       24.32      -42.40     42.40 o 
   7   9   0       35.80       31.37     40.71 o 
   9   9   0        0.00       77.57     50.44 o 
   6  10   0       10.91       82.25     41.32 o 
 -19   1   1      141.60      130.67     37.47 o 
 -17   1   1       40.54       46.51     22.83 o 
 -15   1   1       67.59       31.83     16.45 o 
 -13   1   1      358.61      373.75     59.53 o 
 -11   1   1       36.99       23.68     10.39 o 
  -9   1   1      100.75      108.02     32.12 o 
  -7   1   1       14.30        7.16     15.09 o 
  -5   1   1      326.98      259.65     52.57 o 
  -3   1   1    28788.58    28623.23    330.21 o 
  -1   1   1    18117.64    16822.50    229.02 o 
   1   1   1     3578.32     3327.54     94.41 o 
   3   1   1    22992.27    21253.38    246.21 o 
   5   1   1     1535.12     1397.15    119.02 o 
   7   1   1    11486.73    12056.54    251.51 o 
   9   1   1     1478.19     1679.43     82.32 o 
  11   1   1        8.73       16.21     10.01 o 
  13   1   1      410.40      343.11     49.99 o 
  15   1   1        7.44      -12.51     17.56 o 
  17   1   1       49.31       56.78     27.46 o 
  19   1   1        1.49        7.13     29.45 o 
 -18   2   1        0.00       82.20     51.73 o 
 -16   2   1      279.61      193.44     40.52 o 
 -14   2   1       43.31       39.50     18.07 o 
 -12   2   1     1359.88     1321.69     94.78 o 
 -10   2   1      603.13      579.96     47.00 o 
  -8   2   1        7.40       21.85     13.43 o 
  -6   2   1     1578.71     1602.42     54.67 o 
  -4   2   1       21.22       30.74     20.39 o 
  -2   2   1    11608.01    11410.74    185.62 o 
   0   2   1    18503.07    16729.57    229.50 o 
   2   2   1     7404.08     6806.48    164.85 o 
   4   2   1     3796.92     3746.26     63.63 o 
   6   2   1        6.98        5.70      7.26 o 
   8   2   1     6227.04     6625.43    145.49 o 
  10   2   1      204.44      220.96     30.09 o 
  12   2   1      817.78      852.41     78.02 o 
  14   2   1       11.42       10.98     17.00 o 
  16   2   1      223.03      193.91     42.64 o 
  18   2   1        2.47        9.53     34.86 o 
 -19   3   1       19.38       56.36     45.58 o 
 -17   3   1      158.58      196.77     72.98 o 
 -15   3   1      387.86      398.63     55.86 o 
 -13   3   1      332.34      341.76     49.08 o 
 -11   3   1        4.61       -7.88      7.88 o 
  -9   3   1      164.64      174.80     22.37 o 
  -7   3   1       31.03       18.57     38.09 o 
  -5   3   1     2430.76     2462.79    122.76 o 
  -3   3   1      979.12     1118.95     70.95 o 
  -1   3   1    25001.07    24864.32    414.72 o 
   1   3   1    13453.56    13636.35    198.25 o 
   3   3   1     2571.97     2679.22     69.39 o 
   5   3   1      189.95      146.65     16.19 o 
   7   3   1      966.19     1023.76    100.06 o 
   9   3   1     2602.28     2850.87     96.19 o 
  11   3   1      125.24       90.40     59.18 o 
  13   3   1      609.26      486.49    115.55 o 
  15   3   1      554.64      554.25     58.97 o 
  17   3   1       13.09       48.70     30.87 o 
  19   3   1        0.32      -65.23     65.23 o 
 -18   4   1       11.51      -59.71     59.71 o 
 -16   4   1        1.10      -17.57     30.15 o 
 -14   4   1      213.98      281.39     88.88 o 
 -12   4   1        7.87       -1.61      6.83 o 
 -10   4   1       65.13       43.24     17.22 o 
  -8   4   1        2.69      -10.47     19.43 o 
  -6   4   1     1104.11     1254.45    140.77 o 
  -4   4   1      311.10      271.78     20.72 o 
  -2   4   1     6753.52     7115.14    263.25 o 
   0   4   1     1964.93     2024.71     86.60 o 
   2   4   1     3898.32     3786.64    128.34 o 
   4   4   1      516.71      434.95     31.54 o 
   6   4   1      467.88      394.35     72.39 o 
   8   4   1     2739.00     3109.95    238.71 o 
  10   4   1       16.67       23.28     10.11 o 
  12   4   1      107.22      170.12     27.98 o 
  14   4   1       22.29       31.15     30.04 o 
  16   4   1        0.09       -3.73     28.02 o 
  18   4   1        9.36      -37.00     37.99 o 
 -17   5   1       76.15       45.81     45.70 o 
 -15   5   1      340.04      398.36    118.04 o 
 -13   5   1      348.98      495.89    118.37 o 
 -11   5   1      458.28      381.09    102.83 o 
  -9   5   1     4108.38     4239.84    304.47 o 
  -7   5   1     1799.16     2163.46    200.56 o 
  -5   5   1      268.22      252.96     66.82 o 
  -3   5   1       55.78       20.59     25.78 o 
  -1   5   1    16757.35    16870.06    280.06 o 
   1   5   1     4830.66     4743.84    151.58 o 
   3   5   1      623.97      777.47     93.63 o 
   5   5   1       13.98       11.31      6.02 o 
   7   5   1     1979.44     2106.60    195.63 o 
   9   5   1       21.33       96.36     55.65 o 
  11   5   1       32.20       24.98     35.56 o 
  13   5   1      302.36      338.74    105.79 o 
  15   5   1       93.80       57.85     74.65 o 
  17   5   1       22.83      170.49    299.89 o 
 -16   6   1      118.08       83.68     51.77 o 
 -14   6   1        0.36      -15.03     30.30 o 
 -12   6   1       81.27       37.17     31.48 o 
 -10   6   1      293.50      251.69     80.93 o 
  -8   6   1       78.08      129.48     54.03 o 
  -6   6   1      710.35      778.82    123.47 o 
  -4   6   1      151.32      149.89     29.54 o 
  -2   6   1     7285.20     7297.92    204.73 o 
   0   6   1       94.90       69.67     25.41 o 
   2   6   1        0.77      -10.22     18.23 o 
   4   6   1      455.57      417.76     44.34 o 
   6   6   1     3115.13     2677.16    319.49 o 
   8   6   1     1208.26     1188.90    160.66 o 
  10   6   1      180.20      136.26     62.45 o 
  12   6   1       53.92       -5.92     45.57 o 
  14   6   1       78.69      121.11     46.84 o 
  16   6   1      162.39      143.52     46.86 o 
 -15   7   1      230.08      133.81     67.44 o 
 -13   7   1      112.20      294.02    101.83 o 
 -11   7   1      110.14       93.86     52.13 o 
  -9   7   1      198.39      396.55    101.23 o 
  -7   7   1      157.90      102.95     50.76 o 
  -5   7   1     1018.65      979.70     60.15 o 
  -3   7   1      832.49      792.81     72.72 o 
  -1   7   1      229.18      297.17     47.69 o 
   1   7   1      191.93      194.51     36.00 o 
   3   7   1      517.19      606.28     66.35 o 
   5   7   1      236.09      220.55     34.63 o 
   7   7   1      843.66      858.72    139.36 o 
   9   7   1      294.76      296.48     82.91 o 
  11   7   1       56.22      109.87     68.13 o 
  13   7   1      166.45       53.98     24.35 o 
  15   7   1        4.71       15.15    129.96 o 
 -12   8   1      220.67      221.93    111.24 o 
 -10   8   1       45.65       73.96     50.48 o 
  -8   8   1      136.38      156.29     58.45 o 
  -6   8   1      288.62      243.98     45.70 o 
  -4   8   1       38.76       56.86     13.23 o 
  -2   8   1      939.07      938.85     85.99 o 
   0   8   1       39.94        6.04     16.83 o 
   2   8   1        9.09        1.87     16.45 o 
   4   8   1       79.87       87.83     29.89 o 
   6   8   1       78.48       86.01     29.19 o 
   8   8   1      396.62      437.62    107.45 o 
  10   8   1       34.01       89.65     54.02 o 
  12   8   1        9.70      -56.79     56.79 o 
  -9   9   1      108.10       -5.00     23.29 o 
  -7   9   1       73.98       66.40     45.24 o 
  -5   9   1      127.50      192.26     66.21 o 
  -3   9   1      109.99      145.98     61.94 o 
  -1   9   1      158.20      141.62     35.61 o 
   1   9   1        0.18        0.42     13.27 o 
   3   9   1        5.34       26.66     16.90 o 
   5   9   1        2.20       49.37     56.00 o 
   7   9   1        3.86       27.93     33.67 o 
   9   9   1        0.03      120.66     61.91 o 
  -6  10   1       26.09       47.18     39.97 o 
  -4  10   1       68.90       94.04     56.97 o 
   2  10   1       36.35       -7.78     17.49 o 
   4  10   1        2.78       63.46     46.22 o 
   6  10   1        5.52       -8.08     21.80 o 
 -20   0   2        0.07       67.99     41.82 o 
 -18   0   2        0.01       14.13     20.85 o 
 -16   0   2       79.81       73.20     34.23 o 
 -14   0   2      129.05       99.01     39.11 o 
 -10   0   2       90.03       87.12     26.22 o 
  -8   0   2     5175.43     5473.26    187.89 o 
  -6   0   2      165.24      148.47     28.13 o 
  -4   0   2    48067.30    45738.91    533.81 o 
  -2   0   2    22275.34    21653.34    262.32 o 
   2   0   2      517.24      438.42     35.18 o 
   4   0   2   197840.23   190722.23    965.59 o 
   6   0   2    37928.97    37378.44    515.31 o 
   8   0   2     5752.04     6362.96    244.14 o 
  10   0   2     6341.12     6588.45    213.27 o 
  12   0   2       19.27      -10.66     17.31 o 
  14   0   2      677.88      593.57     98.13 o 
  16   0   2       29.52       17.20     20.33 o 
  18   0   2       34.24       65.19     38.69 o 
  20   0   2        0.61      133.32     59.12 o 
 -19   1   2       13.70       -1.69     48.74 o 
 -17   1   2      152.72      154.28     36.26 o 
 -15   1   2        1.14      -14.19     14.19 o 
 -13   1   2      126.00      100.72     29.12 o 
 -11   1   2       32.93        9.95     12.52 o 
  -9   1   2      652.02      658.67     69.39 o 
  -7   1   2     2123.15     1787.61    100.16 o 
  -5   1   2    20298.16    20269.46    471.11 o 
  -3   1   2     6005.90     5881.04    194.55 o 
  -1   1   2      511.87      364.25     35.68 o 
   1   1   2    34934.52    32842.89    246.88 o 
   3   1   2     4046.52     3829.65     67.66 o 
   5   1   2     2064.53     2098.77     81.30 o 
   7   1   2     2097.11     2273.96    126.99 o 
   9   1   2      442.42      594.21     42.43 o 
  11   1   2     1459.68     1451.24     96.24 o 
  13   1   2      207.32      186.92     36.44 o 
  15   1   2       93.00       28.62     21.18 o 
  17   1   2      173.47      155.52     40.93 o 
  19   1   2        2.77      -26.03     26.03 o 
 -18   2   2       45.22       36.81     34.23 o 
 -16   2   2      406.08      388.12     50.48 o 
 -14   2   2       89.16       67.55     50.03 o 
 -12   2   2       48.56       60.33     59.42 o 
 -10   2   2      560.72      598.29     47.51 o 
  -8   2   2     2268.05     2290.12     79.03 o 
  -6   2   2        0.21        1.90      4.47 o 
  -4   2   2       42.79       26.96     16.79 o 
  -2   2   2     3446.38     3265.39    146.40 o 
   0   2   2    52897.47    49182.25    253.81 o 
   2   2   2     1371.37     1401.03     58.64 o 
   4   2   2     1584.20     1574.43     66.83 o 
   6   2   2     1450.84     1444.79     52.85 o 
   8   2   2     7520.97     8417.16    168.80 o 
  10   2   2      534.44      531.94     48.13 o 
  12   2   2       82.08       44.86     15.28 o 
  14   2   2     2224.65     2158.44    131.03 o 
  16   2   2       16.49        9.24     14.69 o 
  18   2   2       90.86      151.82     38.13 o 
 -19   3   2       15.93      -49.27     49.27 o 
 -17   3   2       20.36        3.55     29.05 o 
 -15   3   2        0.01      -18.27     18.27 o 
 -13   3   2      176.16      145.57     30.08 o 
 -11   3   2      959.54     1159.51     63.59 o 
  -9   3   2      208.01      191.62     24.77 o 
  -7   3   2     3955.63     4291.37    159.06 o 
  -5   3   2     2265.44     2549.95    123.38 o 
  -3   3   2    10071.87    10076.48    352.05 o 
  -1   3   2     1856.15     1699.62     64.81 o 
   1   3   2     7262.77     7275.36    142.69 o 
   3   3   2     1448.03     1415.25     55.04 o 
   5   3   2      645.42      605.92     46.52 o 
   7   3   2      596.16      567.95     45.86 o 
   9   3   2     2540.08     2568.01    108.79 o 
  11   3   2        0.29        7.05     11.35 o 
  13   3   2       94.80      122.67     25.11 o 
  15   3   2        0.06        5.61     20.18 o 
  17   3   2      152.15      197.69     73.25 o 
  19   3   2       56.74       39.55     39.22 o 
 -18   4   2       10.65       17.86     17.78 o 
 -16   4   2      109.72      -14.38     42.13 o 
 -14   4   2      166.69       74.07     52.02 o 
 -12   4   2        0.06        5.79     27.81 o 
 -10   4   2        9.31        5.44     15.28 o 
  -8   4   2      189.14      148.81     33.35 o 
  -6   4   2     1193.24     1185.26    136.63 o 
  -4   4   2     1950.32     1442.28    669.39 o 
  -2   4   2      196.47      270.77     53.40 o 
   0   4   2     1922.45     1748.20     80.22 o 
   2   4   2       25.02       27.28     25.68 o 
   4   4   2     1103.99     1105.54     52.34 o 
   6   4   2     1148.78     1049.49     54.23 o 
   8   4   2       61.02       73.77     46.70 o 
  10   4   2       85.65      104.67     22.30 o 
  12   4   2      351.55      352.08     43.95 o 
  14   4   2      701.64      796.01     64.24 o 
  16   4   2        0.41      -66.40     66.40 o 
  18   4   2       63.67      104.29     55.66 o 
 -17   5   2       89.66      144.00     76.89 o 
 -15   5   2        6.36        2.41     43.86 o 
 -13   5   2       98.31      125.46     63.26 o 
 -11   5   2      409.04      467.75     69.63 o 
  -9   5   2     2213.08     2194.50    134.65 o 
  -7   5   2     1032.40     1073.66    143.88 o 
  -5   5   2      125.86       93.89     36.86 o 
  -3   5   2      321.45      391.32     72.35 o 
  -1   5   2     6382.16     6314.24    169.67 o 
   1   5   2       21.90       14.77      9.71 o 
   3   5   2      108.69       84.77     22.08 o 
   5   5   2        0.02       -0.37      9.57 o 
   7   5   2      389.63      322.04     28.16 o 
   9   5   2        0.27        0.44     19.40 o 
  11   5   2      126.43      109.86     46.15 o 
  13   5   2        0.02       10.38     20.51 o 
  15   5   2      150.65      254.46     66.54 o 
  17   5   2      197.07      312.85    106.98 o 
 -16   6   2        4.77       98.27     65.01 o 
 -14   6   2        0.10      -41.48     43.34 o 
 -12   6   2      469.30      578.96    135.25 o 
 -10   6   2     1413.97     1566.71    122.60 o 
  -8   6   2      143.57      126.72     50.87 o 
  -6   6   2     2701.69     2768.18    233.04 o 
  -4   6   2       37.23       39.56     12.54 o 
  -2   6   2     2975.78     2801.82    124.56 o 
   0   6   2      674.94      631.51     60.03 o 
   2   6   2      982.19      954.37     76.51 o 
   4   6   2     1415.26     1309.80     78.44 o 
   6   6   2      685.78      679.39     55.80 o 
   8   6   2       14.79       18.40     43.77 o 
  10   6   2      365.35      341.92     91.06 o 
  12   6   2       19.21        4.90     32.95 o 
  14   6   2      143.83       73.96     31.55 o 
  16   6   2      266.73      226.07     68.70 o 
 -15   7   2        5.32      -57.32     57.32 o 
 -13   7   2        1.27       42.68     50.73 o 
 -11   7   2       93.19       77.26     57.14 o 
  -9   7   2       33.81       15.61     26.37 o 
  -7   7   2        8.47       18.25     31.23 o 
  -5   7   2       39.52       42.88      8.56 o 
  -3   7   2        7.87       -9.78      9.78 o 
  -1   7   2     3595.91     3894.24    162.01 o 
   1   7   2     2747.39     2981.11    144.15 o 
   3   7   2       19.55      -16.71     16.71 o 
   5   7   2        6.98        2.19      7.15 o 
   7   7   2      143.90      164.50     62.24 o 
   9   7   2       63.28       48.98     38.65 o 
  11   7   2        0.00       -9.97     41.70 o 
  13   7   2       41.59       82.56     28.11 o 
  15   7   2        1.82      -60.29     60.29 o 
 -12   8   2      133.76      221.85     97.93 o 
 -10   8   2      402.05      411.10    118.01 o 
  -8   8   2       41.83       32.10     22.94 o 
  -6   8   2      189.96      235.29     42.06 o 
  -4   8   2       15.91        1.50      8.98 o 
  -2   8   2       36.35       -0.28      8.15 o 
   0   8   2      203.53      266.33     47.71 o 
   2   8   2      267.25      235.16     57.00 o 
   4   8   2        2.57       27.30     15.50 o 
   6   8   2       24.21       27.04     27.84 o 
   8   8   2       91.40      102.57     55.90 o 
  10   8   2        3.29       12.66     30.90 o 
  12   8   2       12.64       52.34     47.37 o 
  -9   9   2        1.86       96.04     59.00 o 
  -7   9   2       15.64      -20.58     39.57 o 
  -5   9   2       22.55       -2.29     28.64 o 
  -3   9   2        2.95       -2.74     18.18 o 
  -1   9   2        3.30      -18.58     32.91 o 
   1   9   2      146.94      123.58     26.55 o 
   3   9   2        2.04      -22.81     22.81 o 
   5   9   2        5.64        9.91     17.11 o 
   7   9   2       96.81       38.93     36.09 o 
   9   9   2       29.60       50.93     30.25 o 
  -6  10   2        4.80      -30.95     34.39 o 
  -4  10   2        9.03       11.82     24.57 o 
  -2  10   2       71.98       86.69     48.37 o 
   2  10   2       17.19      -35.76     35.76 o 
   4  10   2      139.16       49.90     37.65 o 
   6  10   2        9.69      -62.69     62.69 o 
 -19   1   3      283.44      161.05     65.07 o 
 -17   1   3      468.79      503.60     80.72 o 
 -15   1   3      823.22      957.23     95.92 o 
 -13   1   3        0.07      -19.76     21.42 o 
 -11   1   3      107.11       97.33     39.23 o 
  -9   1   3      199.72      191.05     31.45 o 
  -7   1   3     2512.97     2550.57     95.50 o 
  -5   1   3     1963.89     1829.31     67.84 o 
  -3   1   3     1675.27     1530.02     46.03 o 
  -1   1   3    13188.12    12417.82     95.28 o 
   1   1   3     4194.55     3851.02     63.53 o 
   3   1   3     3401.13     3163.37     59.86 o 
   5   1   3      579.93      540.25     29.64 o 
   7   1   3    10710.00    10659.24    182.70 o 
   9   1   3       21.83        7.78      9.21 o 
  11   1   3     2031.18     1977.17    113.52 o 
  13   1   3      460.31      523.66     63.67 o 
  15   1   3      211.01      215.80     57.85 o 
  17   1   3       15.41       -1.72     16.65 o 
  19   1   3       62.99        8.51    106.70 o 
 -18   2   3        2.83      -45.81     45.81 o 
 -16   2   3      367.14      281.74     49.13 o 
 -14   2   3        0.92       -0.01     16.86 o 
 -12   2   3        3.97       -4.39     14.83 o 
 -10   2   3       30.74       23.93     10.56 o 
  -8   2   3     1638.68     1691.35     67.84 o 
  -6   2   3      918.38      881.99     44.62 o 
  -4   2   3      237.33      154.11     22.27 o 
  -2   2   3     1410.16     1284.09     54.03 o 
   0   2   3    19942.63    18323.29    134.37 o 
   2   2   3     1495.03     1395.89     47.54 o 
   4   2   3        4.32       10.14      5.35 o 
   6   2   3      104.40       91.86     14.23 o 
   8   2   3     2618.26     2993.64    120.84 o 
  10   2   3       48.95       33.55     19.10 o 
  12   2   3      592.13      592.68     63.17 o 
  14   2   3      183.27      148.66     34.89 o 
  16   2   3       72.32       80.07     31.19 o 
  18   2   3       19.10       34.45     33.52 o 
 -19   3   3       13.13      -45.56     45.56 o 
 -17   3   3      120.26       88.12     54.17 o 
 -15   3   3       17.28       13.99     16.14 o 
 -13   3   3      597.63      495.91     53.26 o 
 -11   3   3        1.37      -11.99     11.99 o 
  -9   3   3        2.20      121.16     33.62 o 
  -7   3   3       25.63       48.41     39.95 o 
  -5   3   3     1775.42     1877.92    107.90 o 
  -3   3   3      885.23      889.93     67.31 o 
  -1   3   3    23558.82    22852.64    374.58 o 
   1   3   3     1762.16     1842.25     69.98 o 
   3   3   3     1060.37      970.42     46.42 o 
   5   3   3      180.13      141.83     18.83 o 
   7   3   3     2846.59     3081.01    138.43 o 
   9   3   3      277.56      368.88     61.98 o 
  11   3   3        3.43       -5.55      9.98 o 
  13   3   3      201.70      234.42     36.36 o 
  15   3   3        4.29       17.05     21.68 o 
  17   3   3      115.56       87.07     58.65 o 
  19   3   3        3.86      -18.50     31.58 o 
 -18   4   3       18.18       21.99     33.47 o 
 -16   4   3      107.92       83.63     57.09 o 
 -14   4   3       39.53       63.08     52.13 o 
 -12   4   3      963.96     1125.41    172.03 o 
 -10   4   3      430.76      424.99     60.18 o 
  -8   4   3        4.21        5.98     17.40 o 
  -6   4   3      591.63      504.79     88.93 o 
  -4   4   3      386.89      184.86    269.12 o 
  -2   4   3     1292.82     1353.11     49.96 o 
   0   4   3     9972.75    10187.63    193.72 o 
   2   4   3      550.85      599.22     49.41 o 
   4   4   3      686.73      824.77     46.98 o 
   6   4   3      939.04     1002.37     58.24 o 
   8   4   3     2033.49     2207.34    247.95 o 
  10   4   3      167.58      215.89     32.53 o 
  12   4   3        0.01       -1.62     13.87 o 
  14   4   3      313.68      297.61     41.65 o 
  16   4   3       53.66       -8.69     23.02 o 
  18   4   3        2.30       -7.94     39.72 o 
 -17   5   3       14.23      131.18     79.35 o 
 -15   5   3       24.18      -14.24     34.61 o 
 -13   5   3       26.53      123.15     66.21 o 
 -11   5   3      106.85       55.07     25.62 o 
  -9   5   3       72.06      106.92     29.76 o 
  -7   5   3     1058.14     1214.97    152.78 o 
  -5   5   3     1327.28     1466.04    173.62 o 
  -3   5   3      986.31      996.38     46.69 o 
  -1   5   3     8376.86     8051.07    192.95 o 
   1   5   3      224.79      186.68     29.41 o 
   3   5   3      437.14      441.03     37.31 o 
   5   5   3      449.69      503.71     44.28 o 
   7   5   3     1263.85     1116.67     61.11 o 
   9   5   3      582.29      690.13    121.97 o 
  11   5   3       18.75       37.32     41.45 o 
  13   5   3      386.47      401.67     77.21 o 
  15   5   3      137.45       96.64     34.24 o 
  17   5   3      238.38      247.40     85.18 o 
 -16   6   3       38.41      101.48     67.68 o 
 -14   6   3       27.88       93.00     53.90 o 
 -12   6   3      837.94      875.24    164.40 o 
 -10   6   3        4.70      336.90    119.81 o 
  -8   6   3      126.20       78.82     42.59 o 
  -6   6   3      364.11      546.16    106.53 o 
  -4   6   3      268.37      211.74     22.31 o 
  -2   6   3      568.78      609.73     54.66 o 
   0   6   3      726.39      753.73     66.13 o 
   2   6   3     3108.49     3081.29    137.14 o 
   4   6   3      420.69      416.62     45.88 o 
   6   6   3      553.33      583.67     48.57 o 
   8   6   3     1133.57     1302.98    166.85 o 
  10   6   3      596.06      576.57    121.40 o 
  12   6   3      584.25      620.16     92.45 o 
  14   6   3       43.15       33.60     27.79 o 
  16   6   3       61.44      130.81     66.58 o 
 -15   7   3       65.46      102.44     66.01 o 
 -13   7   3        7.17      153.56     76.75 o 
 -11   7   3     2158.90     2643.57    284.76 o 
  -9   7   3        4.60      -29.86     49.29 o 
  -7   7   3      131.21       68.85     42.85 o 
  -5   7   3        0.65        0.68      9.75 o 
  -3   7   3     2455.68     2574.16     93.48 o 
  -1   7   3     6667.30     6973.05    168.44 o 
   1   7   3     8163.69     8667.06    246.44 o 
   3   7   3       62.32       30.70     12.72 o 
   5   7   3      525.58      513.18     51.62 o 
   7   7   3       60.64       22.12     29.38 o 
   9   7   3        2.32        1.56     22.90 o 
  11   7   3       73.39       74.89     50.64 o 
  13   7   3        0.01      -36.12     36.12 o 
  15   7   3      215.46      223.56     68.32 o 
 -12   8   3      297.51      376.99    119.54 o 
 -10   8   3       73.42       35.32     49.65 o 
  -8   8   3       85.55       86.91     51.48 o 
  -6   8   3      118.98      195.57     74.67 o 
  -4   8   3      134.28      102.33     29.60 o 
  -2   8   3     1417.81     1434.89     79.16 o 
   0   8   3        0.15       10.22     12.52 o 
   2   8   3      102.25       87.29     34.38 o 
   4   8   3       17.67       14.48     13.20 o 
   6   8   3      289.28      223.15     69.98 o 
   8   8   3        0.20      -13.40     54.30 o 
  10   8   3       12.50      -16.94     40.06 o 
  12   8   3      261.79      357.72     78.70 o 
  -9   9   3      468.98      614.27    142.57 o 
  -7   9   3        0.05       -4.42     21.69 o 
  -5   9   3       36.59       77.56     53.76 o 
  -3   9   3      447.32      778.24    135.17 o 
  -1   9   3      686.86      680.02     75.58 o 
   1   9   3      182.33      175.16     31.69 o 
   3   9   3      343.37      454.62     56.03 o 
   5   9   3        0.07       -7.16     21.87 o 
   7   9   3      129.16      149.81     44.88 o 
   9   9   3       46.70       81.98     38.71 o 
  -6  10   3       40.26       46.90     40.85 o 
  -4  10   3        0.50      -56.25     56.25 o 
  -2  10   3      993.34      962.33    154.74 o 
   2  10   3        2.74      -36.33     36.33 o 
   4  10   3       25.14       -1.23     13.81 o 
   6  10   3       30.06       39.44     27.19 o 
 -20   0   4        0.00       51.55     33.89 o 
 -18   0   4        3.54        9.21     18.19 o 
 -16   0   4      327.40      289.66     73.64 o 
 -12   0   4      133.61      214.32     68.23 o 
 -10   0   4      407.01      388.53     57.03 o 
  -8   0   4      241.56      232.04     38.09 o 
  -6   0   4      188.71      176.52     29.00 o 
  -4   0   4       34.57       50.16     15.54 o 
  -2   0   4    18888.88    17283.32    249.17 o 
   0   0   4     8285.02     8071.85    159.96 o 
   2   0   4     1549.15     1606.83     81.38 o 
   4   0   4    35683.95    35147.27    320.43 o 
   6   0   4     3688.60     3808.82    171.37 o 
   8   0   4    29199.26    28708.56    538.68 o 
  10   0   4     4336.92     4092.26    222.69 o 
  12   0   4       13.28       26.17     26.05 o 
  14   0   4     1087.38      824.38    117.75 o 
  16   0   4      295.58      255.08     71.06 o 
  18   0   4       16.46       86.08     47.14 o 
  20   0   4       47.62       46.21     38.38 o 
 -19   1   4       66.27      178.00     44.43 o 
 -17   1   4      271.51      266.68     53.43 o 
 -15   1   4       24.94       13.31     11.67 o 
 -13   1   4     1613.47     1640.15    198.42 o 
 -11   1   4      561.32      565.30     72.02 o 
  -9   1   4       63.05      102.74     19.20 o 
  -7   1   4     1958.25     1938.75     83.00 o 
  -5   1   4      475.07      453.26     33.29 o 
  -3   1   4    13171.73    12566.57    260.73 o 
  -1   1   4      189.53      189.33     15.67 o 
   1   1   4    16054.74    14530.31    171.16 o 
   3   1   4    16573.99    16280.66    161.41 o 
   5   1   4     2645.32     2651.78     75.29 o 
   7   1   4    15823.34    16407.47    268.57 o 
   9   1   4     4765.22     5236.83    146.45 o 
  11   1   4       11.89        0.97     18.82 o 
  13   1   4      873.71      743.37     76.15 o 
  15   1   4     1673.53     1405.75    180.31 o 
  17   1   4       13.79       63.44     29.19 o 
  19   1   4        6.43      -21.69     21.69 o 
 -18   2   4       75.86      113.17     50.51 o 
 -16   2   4      117.20       92.91     29.68 o 
 -14   2   4       23.17       13.30     10.22 o 
 -12   2   4     4069.86     4162.34    164.91 o 
 -10   2   4      675.97      659.66     49.39 o 
  -8   2   4      590.06      737.05     73.58 o 
  -6   2   4      611.02      565.02     52.00 o 
  -4   2   4     2550.77     2522.05    177.43 o 
  -2   2   4     9204.54     8737.17     90.58 o 
   0   2   4    30181.30    27244.44    394.68 o 
   2   2   4     2547.13     2457.19     57.62 o 
   4   2   4       43.37       43.21     10.74 o 
   6   2   4     2904.00     2945.90     70.61 o 
   8   2   4     1804.70     1936.14     85.02 o 
  10   2   4       53.66       62.09     20.02 o 
  12   2   4       85.09      106.95     30.25 o 
  14   2   4      303.58      257.39     47.95 o 
  16   2   4      371.59      419.67     61.56 o 
  18   2   4      362.27      260.68     79.55 o 
 -19   3   4       69.07      147.52     59.77 o 
 -17   3   4       16.78       55.45     42.69 o 
 -15   3   4       15.27       13.18     29.33 o 
 -13   3   4      271.96      234.76     36.71 o 
 -11   3   4      159.97      141.96     22.37 o 
  -9   3   4      240.58      226.27     21.52 o 
  -7   3   4      902.27      962.73     87.05 o 
  -5   3   4     3790.01     4085.11    250.73 o 
  -3   3   4    15616.14    16004.92    280.13 o 
  -1   3   4     7784.37     7806.91    245.86 o 
   1   3   4      971.49     1000.81     43.02 o 
   3   3   4     1439.38     1380.11     56.83 o 
   5   3   4     2079.38     1980.02     60.18 o 
   7   3   4      267.59      291.75     34.33 o 
   9   3   4     2174.68     2501.36    101.10 o 
  11   3   4      520.31      571.47     52.48 o 
  13   3   4       71.35       62.90     47.67 o 
  15   3   4        0.04        2.68     16.08 o 
  17   3   4      115.01      138.60     75.72 o 
  19   3   4       13.46       34.25     24.64 o 
 -18   4   4        7.83       33.02     33.90 o 
 -16   4   4       44.95       10.53     36.95 o 
 -14   4   4      152.41      178.73     80.90 o 
 -12   4   4     1229.36     1352.86    118.17 o 
 -10   4   4      367.45      327.56     52.84 o 
  -8   4   4      125.32       61.42     24.72 o 
  -6   4   4       17.80       15.75     10.83 o 
  -4   4   4      369.36      144.02    250.22 o 
  -2   4   4       56.15       25.50      9.62 o 
   0   4   4     3376.21     3023.36    119.18 o 
   2   4   4      541.95      581.65     48.20 o 
   4   4   4     3393.28     3467.06     99.98 o 
   6   4   4       48.56       43.08     15.27 o 
   8   4   4       26.06       12.49      8.31 o 
  10   4   4      902.88     1009.34     65.85 o 
  12   4   4       91.28      133.05     26.43 o 
  14   4   4       51.39       18.66     37.84 o 
  16   4   4      128.79      142.59     65.32 o 
  18   4   4      124.34       40.12     52.27 o 
 -17   5   4        0.80       54.83     53.17 o 
 -15   5   4        0.10      -18.13     45.94 o 
 -13   5   4      884.14     1199.69    191.95 o 
 -11   5   4      202.36      146.94     37.86 o 
  -9   5   4     1116.50     1231.96     96.86 o 
  -7   5   4        1.86        4.75     24.37 o 
  -5   5   4      120.24      182.42     37.81 o 
  -3   5   4     5923.44     5720.60    107.83 o 
  -1   5   4     8492.78     8444.26    150.11 o 
   1   5   4      479.84      498.56     66.30 o 
   3   5   4       94.74       94.76     18.45 o 
   5   5   4     1695.61     1627.96     83.56 o 
   7   5   4      261.69      243.06     31.93 o 
   9   5   4     1347.67     1264.74    163.54 o 
  11   5   4      205.09      250.71     56.52 o 
  13   5   4      222.75      239.54     56.14 o 
  15   5   4      144.85      272.72     93.80 o 
  17   5   4       72.42      -59.54     59.54 o 
 -16   6   4       10.67       71.47     65.08 o 
 -14   6   4      163.46      204.35     79.21 o 
 -12   6   4      835.13      952.28    174.46 o 
 -10   6   4      486.85      516.46    116.63 o 
  -8   6   4       23.06       -6.39      9.51 o 
  -6   6   4      525.14      488.37    110.24 o 
  -4   6   4     1148.33     1112.80     49.51 o 
  -2   6   4     1566.74     1457.81     66.39 o 
   0   6   4     1171.92     1200.11     74.41 o 
   2   6   4       36.22       17.48     21.39 o 
   4   6   4     1204.95     1174.01     78.09 o 
   6   6   4     1316.98     1468.59     81.36 o 
   8   6   4     1164.96     1112.88     82.24 o 
  10   6   4       63.91       79.81     53.36 o 
  12   6   4       65.37       82.97     27.16 o 
  14   6   4        7.07      -16.47     69.59 o 
  16   6   4       31.90      110.42     77.63 o 
 -15   7   4       14.67       45.65     41.96 o 
 -13   7   4       24.49      -16.33     31.36 o 
 -11   7   4     1058.74     1288.32    200.66 o 
  -9   7   4      527.59      487.47    117.34 o 
  -7   7   4       91.96       57.13     28.33 o 
  -5   7   4       43.68       13.54     44.44 o 
  -3   7   4      567.21      623.21     44.36 o 
  -1   7   4     1560.21     1599.15     79.85 o 
   1   7   4        0.18        3.85     18.26 o 
   3   7   4      569.23      638.91     53.37 o 
   5   7   4      895.96      847.91     68.11 o 
   7   7   4      641.68      611.06     81.85 o 
   9   7   4       79.66       76.72     36.25 o 
  11   7   4      431.41      550.56     89.03 o 
  13   7   4      249.92      276.16     67.41 o 
 -12   8   4      116.64      192.77     89.38 o 
 -10   8   4      172.18      180.12     76.14 o 
  -8   8   4       74.80       45.97     44.06 o 
  -6   8   4       13.25       -4.43     15.32 o 
  -4   8   4        7.27      -18.14     22.37 o 
  -2   8   4      982.90     1015.80     64.71 o 
   0   8   4       14.95       26.02     10.40 o 
   2   8   4      651.21      623.97     58.15 o 
   4   8   4       46.15       12.58     15.12 o 
   6   8   4      101.84       59.68     39.69 o 
   8   8   4       11.31       55.86     27.81 o 
  10   8   4      176.15      197.41     53.59 o 
  12   8   4       26.67       -0.01     46.34 o 
  -9   9   4       38.93      -11.19     27.01 o 
  -7   9   4       12.96       93.96     54.61 o 
  -5   9   4      195.50      131.08     61.69 o 
  -3   9   4      313.78      213.20     72.35 o 
  -1   9   4      209.12      186.79     37.66 o 
   1   9   4      208.62      224.40     46.04 o 
   3   9   4      272.09      331.72     45.61 o 
   5   9   4       21.61       -6.00     10.88 o 
   7   9   4      186.35      250.56     58.02 o 
   9   9   4      223.36      252.31     59.05 o 
  -6  10   4       32.56      137.34     70.79 o 
  -4  10   4      174.77      256.46     84.07 o 
  -2  10   4      271.45      385.44    104.58 o 
   0  10   4       47.87      -41.44     41.44 o 
   4  10   4       40.86       84.73     46.67 o 
   6  10   4        6.76      282.77     89.54 o 
 -19   1   5        3.92       18.59     28.91 o 
 -17   1   5       78.89       67.68     34.95 o 
 -15   1   5      364.23      321.55     55.53 o 
 -13   1   5     1058.52     1242.15    171.57 o 
 -11   1   5      152.02      231.61     43.54 o 
  -9   1   5      493.05      479.65     41.56 o 
  -7   1   5      713.31      667.33     43.10 o 
  -5   1   5     1857.71     1766.49     66.30 o 
  -3   1   5      325.10      394.38     19.94 o 
  -1   1   5     8645.86     8276.34    122.23 o 
   1   1   5     4349.28     4181.46     99.62 o 
   3   1   5    20979.82    20392.56    202.57 o 
   5   1   5      288.55      287.92     25.57 o 
   7   1   5        0.12        3.84      6.82 o 
   9   1   5      429.17      369.93     39.47 o 
  11   1   5      878.41      978.18     82.18 o 
  13   1   5      355.80      441.45     59.44 o 
  15   1   5       91.71       19.06     16.45 o 
  17   1   5      831.48      728.33     88.18 o 
  19   1   5       15.55       45.70     26.20 o 
 -18   2   5       97.01       68.55     50.54 o 
 -16   2   5      213.16      208.13    100.88 o 
 -14   2   5        1.77      -14.11     14.11 o 
 -12   2   5      656.27      625.29     63.64 o 
 -10   2   5      613.30      662.09     72.91 o 
  -8   2   5     1280.49     1180.59    119.80 o 
  -6   2   5      181.95      204.77     31.14 o 
  -4   2   5     8330.93     8190.56    239.64 o 
  -2   2   5      604.64      537.93     25.39 o 
   0   2   5       73.78       49.16      7.91 o 
   2   2   5      205.07      217.35     18.11 o 
   4   2   5        1.28        4.74      4.63 o 
   6   2   5     1798.31     1929.20     59.06 o 
   8   2   5     1198.53     1229.31     63.15 o 
  10   2   5      218.77      282.22     41.98 o 
  12   2   5      336.81      335.21     53.43 o 
  14   2   5      592.24      539.79     68.91 o 
  16   2   5      913.62      974.64     97.91 o 
  18   2   5        1.14      -27.66     27.66 o 
 -19   3   5       43.57       -2.00     24.98 o 
 -17   3   5       17.33      -30.23     39.56 o 
 -15   3   5       36.52       41.92     18.47 o 
 -13   3   5       22.18       12.24     20.37 o 
 -11   3   5       20.22       19.43     10.14 o 
  -9   3   5     1934.44     2029.63     63.61 o 
  -7   3   5      197.37      252.60     82.47 o 
  -5   3   5     2845.22     3045.12    125.84 o 
  -3   3   5      197.75      213.93     14.58 o 
  -1   3   5      169.86      158.77     13.77 o 
   1   3   5     7774.25     7718.14    193.01 o 
   3   3   5      562.52      601.79     34.60 o 
   5   3   5      505.32      463.20     28.23 o 
   7   3   5      646.68      664.93     51.27 o 
   9   3   5      519.91      515.46     38.09 o 
  11   3   5      320.23      309.58     46.15 o 
  13   3   5      158.40      130.62     33.64 o 
  15   3   5       14.25       -6.68     24.72 o 
  17   3   5      110.26       66.84     44.26 o 
  19   3   5       23.62       24.66     32.91 o 
 -18   4   5      135.04      131.79     80.27 o 
 -16   4   5        1.60      -64.70     64.70 o 
 -14   4   5      186.27      178.25     66.57 o 
 -12   4   5     3036.64     3177.95    178.06 o 
 -10   4   5     1061.71     1068.57     93.77 o 
  -8   4   5      109.53       70.58     25.29 o 
  -6   4   5     3655.69     3554.89    249.60 o 
  -4   4   5       11.59       10.00     23.28 o 
  -2   4   5       16.72       29.52      6.53 o 
   0   4   5     7799.60     7776.14    151.19 o 
   2   4   5      386.74      322.62     25.34 o 
   4   4   5      630.31      655.69     40.37 o 
   6   4   5       27.64       18.34      7.62 o 
   8   4   5     1113.45     1057.56     52.10 o 
  10   4   5        2.96        8.19     11.77 o 
  12   4   5      103.23       74.49     18.98 o 
  14   4   5      509.43      465.65     60.82 o 
  16   4   5       10.44       57.43     26.64 o 
  18   4   5       20.32        1.60     22.19 o 
 -17   5   5        0.86      -15.38     31.80 o 
 -15   5   5       22.57       -7.50     26.61 o 
 -13   5   5       70.82      116.64     64.43 o 
 -11   5   5      691.81      755.81     83.17 o 
  -9   5   5      467.37      452.42     59.95 o 
  -7   5   5       59.61       17.80     16.37 o 
  -5   5   5      344.84      303.47     70.00 o 
  -3   5   5     4542.44     4531.95    160.04 o 
  -1   5   5     3401.47     3411.74     93.54 o 
   1   5   5     1045.31     1086.07     69.30 o 
   3   5   5      503.85      503.70     36.51 o 
   5   5   5        9.82        1.32      5.98 o 
   7   5   5      628.65      616.38     43.32 o 
   9   5   5      224.57      204.66     28.06 o 
  11   5   5      258.76      233.36     75.04 o 
  13   5   5     1093.17     1187.12    129.11 o 
  15   5   5        8.19       56.99     34.32 o 
  17   5   5        4.18       41.81     44.04 o 
 -16   6   5       24.51       96.70     64.82 o 
 -14   6   5       36.97      148.91     73.91 o 
 -12   6   5      545.48      557.29    135.60 o 
 -10   6   5      221.23      204.03     79.09 o 
  -8   6   5      370.27      293.89     42.72 o 
  -6   6   5       93.30      123.01     54.23 o 
  -4   6   5      422.84      471.76     30.72 o 
  -2   6   5      817.37      812.42     47.85 o 
   0   6   5     2228.78     2142.91    108.19 o 
   2   6   5      170.63      149.26     39.13 o 
   4   6   5        1.02       10.91      9.82 o 
   6   6   5      218.13      189.97     33.17 o 
   8   6   5       18.85       15.99     10.11 o 
  10   6   5      954.93     1045.94    113.74 o 
  12   6   5        0.05      -28.08     55.30 o 
  14   6   5       75.19      -47.89     47.89 o 
  16   6   5      221.16      126.56     68.52 o 
 -15   7   5       42.17      151.65     80.05 o 
 -13   7   5      208.11      231.23     95.94 o 
 -11   7   5     1384.27     1837.16    241.51 o 
  -9   7   5        2.89      -13.64     34.31 o 
  -7   7   5       23.65       16.76     12.39 o 
  -5   7   5      723.17      720.42     59.90 o 
  -3   7   5      915.08      924.83     52.61 o 
  -1   7   5     5309.59     5348.22    142.26 o 
   1   7   5      496.56      501.34     47.81 o 
   3   7   5      617.17      599.17     52.30 o 
   5   7   5     3632.68     3841.95    131.96 o 
   7   7   5     1971.07     1964.55    145.14 o 
   9   7   5      574.81      750.28     96.28 o 
  11   7   5      151.54      132.09     45.11 o 
  13   7   5        6.56        2.27     14.51 o 
 -12   8   5       41.46       25.24     37.64 o 
 -10   8   5      133.96      125.26     70.31 o 
  -8   8   5        6.71      -15.86     34.22 o 
  -6   8   5        0.05        0.91     35.59 o 
  -4   8   5      195.36      195.52     71.58 o 
  -2   8   5     1196.38     1331.64     89.63 o 
   0   8   5       29.21        9.42      8.71 o 
   2   8   5       40.27       29.47     13.43 o 
   4   8   5       61.34       31.63     12.10 o 
   6   8   5       33.66        5.23     14.03 o 
   8   8   5       70.50      106.50     37.41 o 
  10   8   5      156.26      165.27     48.89 o 
  12   8   5        1.50        6.73     19.93 o 
  -9   9   5       69.25      121.07     66.42 o 
  -7   9   5       48.35      137.65     66.21 o 
  -5   9   5      467.14      570.69    126.84 o 
  -3   9   5       64.28       51.06     35.49 o 
  -1   9   5      319.49      214.60     69.21 o 
   1   9   5      120.23       80.77     23.21 o 
   3   9   5      293.25      267.71     51.98 o 
   5   9   5      104.27      109.82     32.68 o 
   7   9   5      372.92      422.12     73.51 o 
   9   9   5        0.23       -5.28     37.98 o 
  -6  10   5       77.08      117.15     70.83 o 
  -4  10   5      186.72      190.27     74.05 o 
  -2  10   5     2275.61     2710.49    268.28 o 
   0  10   5       11.85      -29.35     32.46 o 
   4  10   5        3.64      -40.68     40.68 o 
 -20   0   6        9.49        5.04     19.68 o 
 -18   0   6        3.12      -26.77     26.77 o 
 -14   0   6     1143.52     1355.22    182.64 o 
 -12   0   6     4845.57     5697.55    341.63 o 
 -10   0   6     6921.35     7455.15    286.39 o 
  -8   0   6      225.63      201.53     35.13 o 
  -6   0   6     9034.25     9055.08    209.50 o 
  -4   0   6    13481.12    13310.91    210.59 o 
  -2   0   6    31889.20    30422.06    368.95 o 
   0   0   6    50132.85    48021.66    483.41 o 
   2   0   6    18315.95    18498.87    322.81 o 
   4   0   6    30737.75    31701.29    469.02 o 
   6   0   6     1903.67     1872.70     91.29 o 
   8   0   6     1842.82     2173.71    152.83 o 
  10   0   6      196.95      112.62     41.11 o 
  12   0   6       26.13     1187.27    139.47 o 
  14   0   6     2955.22     2766.26    227.04 o 
  16   0   6     1144.84     1062.57    150.33 o 
  18   0   6       51.47      149.86     57.77 o 
 -19   1   6       63.42      -18.47     27.27 o 
 -17   1   6       30.04        8.33     40.50 o 
 -15   1   6       11.36       29.21     39.62 o 
 -13   1   6     4693.01     5038.38    344.50 o 
 -11   1   6     2672.31     2859.15    129.94 o 
  -9   1   6     1536.46     1473.25     72.89 o 
  -7   1   6     1198.88     1079.04     54.51 o 
  -5   1   6      705.63      824.24     45.42 o 
  -3   1   6     3915.73     3743.99     63.51 o 
  -1   1   6    11375.89    12049.54    188.13 o 
   1   1   6    27703.55    28301.47    628.25 o 
   3   1   6     5435.72     5335.37    105.72 o 
   5   1   6       90.82      106.31     17.56 o 
   7   1   6       58.10       18.45     12.60 o 
   9   1   6       81.17       46.10     14.92 o 
  11   1   6      967.13      887.07     79.17 o 
  13   1   6       66.84       57.88     19.79 o 
  15   1   6       46.13       25.25     24.41 o 
  17   1   6        3.28        1.42     25.86 o 
  19   1   6      197.56      118.65     38.88 o 
 -18   2   6        0.01      -69.99     69.99 o 
 -16   2   6      346.08      462.04    142.65 o 
 -14   2   6       62.48      140.03     69.30 o 
 -12   2   6      478.82      491.60    111.38 o 
 -10   2   6       33.51       45.52     24.81 o 
  -8   2   6     7603.82     7511.04    379.35 o 
  -6   2   6      433.03      489.66     32.11 o 
  -4   2   6     8531.18     8304.29    107.32 o 
  -2   2   6      267.63      362.89     23.58 o 
   0   2   6      800.42      858.56     33.37 o 
   2   2   6     5420.96     5446.79     84.43 o 
   4   2   6     2357.99     2350.53     67.44 o 
   6   2   6      379.96      444.81     32.17 o 
   8   2   6      179.26      191.24     25.13 o 
  10   2   6        0.90       -7.88     14.12 o 
  12   2   6       35.27        0.44     30.90 o 
  14   2   6      116.11       31.24     41.18 o 
  16   2   6      380.36      366.17     62.68 o 
  18   2   6      155.84      115.72     33.99 o 
 -19   3   6       49.82       13.22     28.97 o 
 -17   3   6       41.51       41.14     43.84 o 
 -15   3   6       32.30       54.58     21.59 o 
 -13   3   6     2354.25     2440.26    114.48 o 
 -11   3   6       27.51       14.93      9.90 o 
  -9   3   6     1471.66     1469.56     54.70 o 
  -7   3   6      159.56      169.74     29.18 o 
  -5   3   6      947.67      768.54     50.14 o 
  -3   3   6      556.50      671.98     40.47 o 
  -1   3   6      414.45      558.08     42.81 o 
   1   3   6      123.64      139.74     14.49 o 
   3   3   6     2375.74     2699.99     74.80 o 
   5   3   6     6239.69     6106.66    106.73 o 
   7   3   6     1542.42     1710.02     66.03 o 
   9   3   6        0.01       13.39      9.10 o 
  11   3   6       79.68       46.75     18.66 o 
  13   3   6      189.13      124.49     31.90 o 
  15   3   6      159.83      115.82     46.38 o 
  17   3   6       50.07      107.59     57.57 o 
 -18   4   6        1.04       56.41     54.01 o 
 -16   4   6        7.53       -9.13     30.48 o 
 -14   4   6       27.97       45.01     52.16 o 
 -12   4   6     1012.28     1086.88    104.16 o 
 -10   4   6      237.82      242.86     50.40 o 
  -8   4   6      720.43      567.89     58.97 o 
  -6   4   6       48.99       75.68     17.65 o 
  -4   4   6     3530.74     2802.76    125.58 o 
  -2   4   6      391.63      386.67     38.37 o 
   0   4   6        7.16        0.78      5.91 o 
   2   4   6     2572.41     2433.77     70.86 o 
   4   4   6      450.15      422.32     33.63 o 
   6   4   6       46.39       43.72     13.70 o 
   8   4   6     1000.53     1006.35     52.69 o 
  10   4   6      391.49      361.30     42.33 o 
  12   4   6      275.30      308.61     48.73 o 
  14   4   6       32.87       54.24     21.17 o 
  16   4   6       95.97       83.29     47.08 o 
  18   4   6       52.85       38.09     39.55 o 
 -17   5   6       28.78      -51.09     51.09 o 
 -15   5   6       30.98      -48.79     51.89 o 
 -13   5   6       50.17      -14.68     37.59 o 
 -11   5   6      557.84      507.87     85.46 o 
  -9   5   6        7.68       16.80     15.53 o 
  -7   5   6       15.51       44.25     23.57 o 
  -5   5   6      109.64      101.04     18.28 o 
  -3   5   6     5558.77     5599.22    140.81 o 
  -1   5   6      500.65      444.30     32.28 o 
   1   5   6        5.65       15.98      9.65 o 
   3   5   6        0.60        2.14      8.16 o 
   5   5   6      660.65      594.92     42.14 o 
   7   5   6       13.83       -0.45      8.10 o 
   9   5   6        7.25       11.53     15.81 o 
  11   5   6        2.02        9.62     20.00 o 
  13   5   6      345.27      345.56     97.33 o 
  15   5   6       40.03       17.13     21.68 o 
  17   5   6       42.87       25.23     37.05 o 
 -16   6   6        8.30      500.68    164.15 o 
 -14   6   6       36.86      -61.54     61.54 o 
 -12   6   6      140.93      153.99     82.54 o 
 -10   6   6       33.97      -13.76     24.24 o 
  -8   6   6       62.09       78.38     34.20 o 
  -6   6   6     1188.27     1230.47     52.48 o 
  -4   6   6        2.01       -1.27      5.01 o 
  -2   6   6       21.07       14.50      6.10 o 
   0   6   6      142.67      351.29     35.92 o 
   2   6   6      251.67      218.91     28.56 o 
   4   6   6      705.42      641.16     45.00 o 
   6   6   6      353.99      325.38     33.77 o 
   8   6   6      255.42      243.79     31.07 o 
  10   6   6      436.00      507.45     78.32 o 
  12   6   6      201.87      225.55     56.77 o 
  14   6   6        1.93      -57.77     57.77 o 
  16   6   6      166.39      127.18     73.03 o 
 -15   7   6       99.05      171.26     82.83 o 
 -13   7   6      180.58      197.75     85.84 o 
 -11   7   6      606.53      735.34    151.44 o 
  -9   7   6      192.19      114.46     64.02 o 
  -7   7   6       85.90      123.29     22.70 o 
  -5   7   6      307.62      369.83     71.44 o 
  -3   7   6     2134.99     2143.41     75.87 o 
  -1   7   6      229.85      235.65     30.07 o 
   1   7   6        0.67      -10.86     10.91 o 
   3   7   6      468.14      441.29     45.30 o 
   5   7   6        8.36        8.93      7.16 o 
   7   7   6     1278.62     1402.67    175.87 o 
   9   7   6      286.67      321.29     63.87 o 
  11   7   6        9.84       -5.85     20.77 o 
  13   7   6      102.16       72.35     66.65 o 
 -12   8   6       39.01       40.13     36.51 o 
 -10   8   6       20.90      -61.29     61.29 o 
  -8   8   6        0.41       35.12     26.25 o 
  -6   8   6       58.20       31.67     30.27 o 
  -4   8   6      264.99      335.02     97.27 o 
  -2   8   6       65.16       58.15     14.36 o 
   0   8   6      339.43      330.31     38.45 o 
   2   8   6       59.31       74.86     20.90 o 
   4   8   6      641.39      633.07     62.71 o 
   6   8   6      305.21      307.76     57.84 o 
   8   8   6      504.91      411.56     73.93 o 
  10   8   6       65.42       71.52     30.61 o 
  12   8   6       41.47      -19.65     48.57 o 
  -9   9   6        8.27       34.76     45.39 o 
  -7   9   6       12.61      -27.02     34.63 o 
  -5   9   6      263.20      395.55    109.17 o 
  -3   9   6       39.86       -9.21     26.78 o 
  -1   9   6      869.24      863.90    144.67 o 
   1   9   6      336.94      398.35     61.46 o 
   3   9   6        0.34       16.12     19.49 o 
   5   9   6        7.47       -6.27     14.64 o 
   7   9   6       71.48       17.05     36.01 o 
   9   9   6        1.09      -24.92     24.92 o 
  -4  10   6      153.40      188.01     77.89 o 
  -2  10   6      114.87       95.20     56.89 o 
   0  10   6      318.07      194.68     66.39 o 
   2  10   6      291.86      384.86     95.26 o 
   4  10   6       73.21      103.92     51.78 o 
 -19   1   7       34.48       17.57     23.18 o 
 -17   1   7       35.72       28.38     26.56 o 
 -15   1   7        4.47      -28.30     49.21 o 
 -13   1   7      777.31      755.92    136.25 o 
 -11   1   7       23.66       25.90     14.77 o 
  -9   1   7      986.18     1066.38     62.37 o 
  -7   1   7      442.83      484.16     36.88 o 
  -5   1   7     1522.63     1558.41     59.00 o 
  -3   1   7     3050.74     2900.81     58.70 o 
  -1   1   7       60.68       53.05     13.29 o 
   1   1   7     1015.64     1023.59     77.03 o 
   3   1   7     2763.91     2778.46     80.54 o 
   5   1   7     1779.50     1736.81     62.61 o 
   7   1   7     3550.06     3692.62    111.78 o 
   9   1   7      357.32      310.84     43.84 o 
  11   1   7      207.40      200.44     38.03 o 
  13   1   7      556.19      532.28    103.86 o 
  15   1   7       13.09        5.21     18.21 o 
  17   1   7       11.74       70.34     31.17 o 
  19   1   7       12.87      -11.52     86.30 o 
 -18   2   7      145.55       75.65     59.92 o 
 -16   2   7        1.53       21.14     38.06 o 
 -14   2   7      560.09      558.48     67.39 o 
 -12   2   7     6564.63     6942.20    262.11 o 
 -10   2   7        0.29      -15.16     15.16 o 
  -8   2   7     1349.45     1498.50     96.76 o 
  -6   2   7     1968.16     1936.20     57.22 o 
  -4   2   7      512.18      514.50     35.14 o 
  -2   2   7     1514.61     1421.76     49.93 o 
   0   2   7     2200.08     2163.74     51.66 o 
   2   2   7     1497.66     1551.07     47.23 o 
   4   2   7     2995.29     3042.52     80.00 o 
   6   2   7      408.30      391.72     31.33 o 
   8   2   7      902.79      854.35     55.48 o 
  10   2   7      910.56      937.50    137.62 o 
  12   2   7     1490.88     1495.23    217.16 o 
  14   2   7      455.46      339.59     78.08 o 
  16   2   7       46.55       40.46     23.96 o 
  18   2   7       13.11       52.42     27.18 o 
 -19   3   7       41.62      -40.13     47.88 o 
 -17   3   7       89.06      158.39     79.41 o 
 -15   3   7        4.23      -17.96     36.79 o 
 -13   3   7      348.68      343.51     65.65 o 
 -11   3   7     1133.51     1140.85     60.40 o 
  -9   3   7      392.81      358.61     29.96 o 
  -7   3   7      470.49      475.21     26.68 o 
  -5   3   7     2772.22     2629.40     89.86 o 
  -3   3   7       29.53       20.29      6.94 o 
  -1   3   7     3780.35     3936.20    128.36 o 
   1   3   7      138.24      108.11     14.97 o 
   3   3   7      222.08      172.46     22.20 o 
   5   3   7     1395.02     1453.34     59.48 o 
   7   3   7     1459.64     1536.43     72.19 o 
   9   3   7       61.56       33.54     12.12 o 
  11   3   7     1055.27     1053.61     89.19 o 
  13   3   7       71.19       79.53     29.94 o 
  15   3   7      174.57      137.70     38.74 o 
  17   3   7        9.89       40.39     39.48 o 
 -18   4   7       57.31      199.87     94.66 o 
 -16   4   7       49.87       50.59     49.63 o 
 -14   4   7      970.96     1159.80    190.57 o 
 -12   4   7     2029.74     2192.59    146.13 o 
 -10   4   7      387.25      421.00     58.23 o 
  -8   4   7       29.54       23.31     22.66 o 
  -6   4   7     3033.72     3253.35    132.92 o 
  -4   4   7     1504.73     1471.03    158.26 o 
  -2   4   7     2256.02     2508.58     97.60 o 
   0   4   7     2093.99     2365.75     60.52 o 
   2   4   7     1383.19     1326.47     53.22 o 
   4   4   7      338.90      332.64     30.01 o 
   6   4   7       53.98       66.63     17.59 o 
   8   4   7     2086.04     2118.31     79.76 o 
  10   4   7      294.37      331.77     46.58 o 
  12   4   7      424.49      382.35     55.76 o 
  14   4   7      454.19      442.27     64.32 o 
  16   4   7      230.00      297.60     94.58 o 
  18   4   7       41.19       77.88     59.33 o 
 -17   5   7        8.08        7.32     31.76 o 
 -15   5   7      411.62      369.08    118.77 o 
 -13   5   7       32.46        0.65     24.53 o 
 -11   5   7     3870.64     3807.18    180.04 o 
  -9   5   7       29.32       46.00     18.81 o 
  -7   5   7      424.16      400.04     41.37 o 
  -5   5   7     4405.98     3734.69     63.86 o 
  -3   5   7     2207.61     2194.02     96.34 o 
  -1   5   7      591.84      552.42     34.27 o 
   1   5   7      213.71      165.60     20.45 o 
   3   5   7       45.13       69.15     14.28 o 
   5   5   7       63.52       25.36     11.55 o 
   7   5   7      153.23      100.72     17.81 o 
   9   5   7      256.89      255.61     36.53 o 
  11   5   7       20.11       26.95     21.37 o 
  13   5   7      138.52      115.34     58.67 o 
  15   5   7      658.67      982.12    172.34 o 
  17   5   7       70.08       23.51     38.14 o 
 -16   6   7       12.61      -70.53     70.53 o 
 -14   6   7      491.16      537.37    136.29 o 
 -12   6   7      238.04      213.13     79.55 o 
 -10   6   7       19.06       -9.02     23.11 o 
  -8   6   7       14.74       27.57     34.75 o 
  -6   6   7      885.40      785.42     45.33 o 
  -4   6   7      100.58       83.06     18.19 o 
  -2   6   7        4.32        1.91      5.31 o 
   0   6   7        9.04        7.14      8.61 o 
   2   6   7       11.03       14.27     11.82 o 
   4   6   7      316.50      302.82     43.56 o 
   6   6   7      979.57      940.89     57.79 o 
   8   6   7      322.79      268.98     35.03 o 
  10   6   7      122.78      105.98     35.56 o 
  12   6   7      159.15      214.57     83.30 o 
  14   6   7      902.51     1044.96    183.49 o 
  16   6   7       13.79      -52.41     52.41 o 
 -13   7   7       59.42       -3.79     27.16 o 
 -11   7   7      149.63      240.18     94.18 o 
  -9   7   7       18.35       87.85     57.94 o 
  -7   7   7       17.04       81.34     55.58 o 
  -5   7   7     1894.58     2198.65    227.33 o 
  -3   7   7        0.43       -1.27      6.68 o 
  -1   7   7       60.71       34.56     18.11 o 
   1   7   7      128.85      137.18     26.67 o 
   3   7   7      765.79      721.71     57.77 o 
   5   7   7      170.77      139.51     22.46 o 
   7   7   7      264.66      337.12     92.69 o 
   9   7   7      726.19      645.44     90.78 o 
  11   7   7      889.29      883.91    112.90 o 
  13   7   7      235.25      240.69     86.92 o 
 -12   8   7        0.72      -34.20     41.29 o 
 -10   8   7      231.26      316.76    100.85 o 
  -8   8   7        0.16       16.82     42.07 o 
  -6   8   7       17.91        0.96     19.49 o 
  -4   8   7      113.54      176.81     73.15 o 
  -2   8   7      213.98      275.48     54.76 o 
   0   8   7      169.39      153.55     26.67 o 
   2   8   7       55.42       63.68     18.82 o 
   4   8   7        5.30        6.82     10.90 o 
   6   8   7        9.46      -36.97     37.28 o 
   8   8   7      272.29      235.56     69.67 o 
  10   8   7      436.81      678.63    140.23 o 
  12   8   7       32.70      -48.78     48.78 o 
  -9   9   7       42.84       79.06     58.59 o 
  -7   9   7      174.59      341.09    107.04 o 
  -5   9   7       22.92       10.62     24.70 o 
  -3   9   7       62.44      148.66     66.22 o 
  -1   9   7      430.57      404.09     98.92 o 
   1   9   7       54.21       -2.48     18.11 o 
   3   9   7       32.60       49.67     39.26 o 
   5   9   7       24.67       61.84     28.42 o 
   7   9   7      122.80       38.68     40.59 o 
   9   9   7       54.68       47.67     25.62 o 
  -4  10   7      413.38      366.74    107.04 o 
  -2  10   7      684.50      771.92    148.84 o 
   0  10   7        0.00      -13.27     39.40 o 
   2  10   7        3.46      -48.44     48.44 o 
   4  10   7       85.31       76.37     45.34 o 
 -16   0   8      255.76      535.53    123.26 o 
 -14   0   8      254.43      167.68     68.30 o 
 -12   0   8    11399.22    12077.26    493.48 o 
 -10   0   8      367.90      410.19     57.85 o 
  -8   0   8     1085.59     1454.09     97.03 o 
  -6   0   8     6172.50     6208.82    175.47 o 
  -4   0   8    55926.87    56332.20    506.41 o 
  -2   0   8    16757.43    16495.85    300.23 o 
   0   0   8    19796.00    19172.79    351.80 o 
   2   0   8     9896.98    10152.82    267.68 o 
   4   0   8        3.65        5.48     15.88 o 
   6   0   8    11773.06    11541.28    240.39 o 
   8   0   8      136.06       86.28     40.59 o 
  10   0   8     1785.75     1816.32    159.44 o 
  12   0   8     1832.82     1861.16    175.27 o 
  14   0   8     1666.13     1532.07    170.35 o 
  16   0   8       22.33      340.91     87.43 o 
  18   0   8       91.13      114.04     57.79 o 
 -17   1   8        3.99       15.73     22.78 o 
 -15   1   8      167.09      206.26     71.39 o 
 -13   1   8     2755.83     2816.61    178.14 o 
 -11   1   8        2.31        5.95     14.68 o 
  -9   1   8     1070.43      997.32     60.18 o 
  -7   1   8     3803.58     4250.90    108.42 o 
  -5   1   8     4640.34     5003.45    101.15 o 
  -3   1   8     3435.25     3361.39     93.00 o 
  -1   1   8     3979.02     3950.99    139.27 o 
   1   1   8    12985.85    12851.55    213.41 o 
   3   1   8        0.24       -8.04      8.04 o 
   5   1   8     4412.50     4408.61    122.75 o 
   7   1   8      979.57     1138.19     64.02 o 
   9   1   8     1678.09     1816.68     88.24 o 
  11   1   8     1255.16     1194.17     95.91 o 
  13   1   8     2162.50     1885.29    128.94 o 
  15   1   8      339.35      362.74     60.41 o 
  17   1   8      647.99      560.68     79.79 o 
  19   1   8        1.63      -23.56     64.41 o 
 -18   2   8       45.49       35.84     29.40 o 
 -16   2   8       71.63       77.41     27.03 o 
 -14   2   8        0.04       -3.37     33.85 o 
 -12   2   8     3730.21     3709.18    191.16 o 
 -10   2   8     1411.70     1360.25    103.85 o 
  -8   2   8       68.20       75.97     16.04 o 
  -6   2   8      172.65      185.47     19.56 o 
  -4   2   8    33079.80    34457.94    448.14 o 
  -2   2   8     1325.27     1406.33     53.24 o 
   0   2   8     1926.23     1995.91     67.53 o 
   2   2   8     3957.97     3830.74     77.01 o 
   4   2   8     3160.92     2969.52     82.14 o 
   6   2   8     1372.58     1395.69     68.44 o 
   8   2   8       56.22       62.42     16.66 o 
  10   2   8     1045.89     1056.58     68.93 o 
  12   2   8      105.28      161.90     39.54 o 
  14   2   8       29.63       30.06     20.01 o 
  16   2   8       58.97      109.16     38.70 o 
  18   2   8       25.22      103.88     42.63 o 
 -19   3   8        2.60      -66.25     66.25 o 
 -17   3   8        1.91       -8.34     42.33 o 
 -15   3   8       94.29       55.44     33.50 o 
 -13   3   8     1834.66     1884.44    138.15 o 
 -11   3   8      439.43      414.25     37.14 o 
  -9   3   8     1517.29     1565.73     63.18 o 
  -7   3   8       12.86       12.83      7.16 o 
  -5   3   8      591.48      590.18     29.16 o 
  -3   3   8     9103.41     9176.25    140.00 o 
  -1   3   8      310.68      261.49     29.09 o 
   1   3   8     5601.57     5809.90    116.57 o 
   3   3   8      506.51      557.71     40.78 o 
   5   3   8      938.71     1005.76     51.19 o 
   7   3   8      452.50      517.31     43.82 o 
   9   3   8      166.21      142.13     24.97 o 
  11   3   8      304.77      365.87     53.09 o 
  13   3   8     1212.42     1143.86    146.35 o 
  15   3   8        3.91        3.01     30.15 o 
  17   3   8       37.04       24.25     32.48 o 
 -18   4   8      548.38      670.85    161.98 o 
 -16   4   8      186.03      194.90     79.29 o 
 -14   4   8       20.67      170.45     80.96 o 
 -12   4   8      424.90      390.21     61.71 o 
 -10   4   8       40.95       18.24     17.75 o 
  -8   4   8       35.73       35.74     15.65 o 
  -6   4   8     1762.22     1822.45    205.23 o 
  -4   4   8     3091.26     3432.42    158.07 o 
  -2   4   8     2331.89     2640.83    104.50 o 
   0   4   8     1917.98     1678.29     64.40 o 
   2   4   8      160.50      136.63     20.75 o 
   4   4   8      930.89      954.56     59.06 o 
   6   4   8     1686.85     1552.94     93.78 o 
   8   4   8       11.30       14.07      9.18 o 
  10   4   8        0.06        0.19     11.05 o 
  12   4   8       18.29       15.11     25.26 o 
  14   4   8       16.04       59.49     48.02 o 
  16   4   8       20.08      -31.75     36.30 o 
 -17   5   8        0.38      -58.95     58.95 o 
 -15   5   8        4.32       34.21     22.49 o 
 -13   5   8       20.74      -13.70     38.74 o 
 -11   5   8      233.65      234.17     84.79 o 
  -9   5   8       12.48        2.71     10.31 o 
  -7   5   8        9.38       12.64     19.18 o 
  -5   5   8        1.50        8.15     35.82 o 
  -3   5   8      566.62      581.39     49.48 o 
  -1   5   8        8.12       10.84     10.71 o 
   1   5   8       57.90       45.49     10.29 o 
   3   5   8      504.39      438.81     34.51 o 
   5   5   8      592.34      481.79     45.66 o 
   7   5   8      181.66      164.91     24.26 o 
   9   5   8       12.22       18.96     15.81 o 
  11   5   8      360.94      366.82     95.53 o 
  13   5   8      407.44      466.20    111.79 o 
  15   5   8       12.55       23.47     48.87 o 
  17   5   8      122.62      143.87     55.73 o 
 -16   6   8       15.22      -10.76     30.27 o 
 -14   6   8      180.98       84.73     38.70 o 
 -12   6   8      373.08      514.66    140.68 o 
 -10   6   8      392.26      394.67    106.61 o 
  -8   6   8      630.58      640.45     49.84 o 
  -6   6   8        0.08      -12.40     32.90 o 
  -4   6   8       86.06       61.11     14.62 o 
  -2   6   8       27.18       -2.51     13.14 o 
   0   6   8      184.06      181.99     23.12 o 
   2   6   8      312.77      254.40     25.89 o 
   4   6   8        0.05        2.04      6.88 o 
   6   6   8        5.45        9.64     12.17 o 
   8   6   8      410.16      387.34     42.93 o 
  10   6   8        1.17      -31.57     32.04 o 
  12   6   8      518.74      397.97    104.82 o 
  14   6   8        0.10       47.60     31.95 o 
 -13   7   8       87.67       20.46     65.41 o 
 -11   7   8        1.07        1.36     29.66 o 
  -9   7   8       51.14      160.80     76.51 o 
  -7   7   8       18.74       16.63     34.08 o 
  -5   7   8      368.53      269.66     79.79 o 
  -3   7   8      727.65      726.94     78.49 o 
  -1   7   8      306.65      265.22     34.53 o 
   1   7   8       15.61        8.68     10.32 o 
   3   7   8      288.67      259.41     52.03 o 
   5   7   8       81.53       52.10     15.21 o 
   7   7   8       49.01       87.71     32.28 o 
   9   7   8      197.60      231.54     66.33 o 
  11   7   8       11.69      117.73     60.65 o 
  13   7   8       31.13       57.05     46.91 o 
 -12   8   8       57.41       16.53     33.60 o 
 -10   8   8      293.96      318.34    106.45 o 
  -8   8   8      210.92      243.83     93.56 o 
  -6   8   8        1.48      -57.68     57.68 o 
  -4   8   8        5.42       16.72     25.98 o 
  -2   8   8      387.14      387.58     53.13 o 
   0   8   8       27.35      135.67     35.79 o 
   2   8   8      667.81      854.25     67.25 o 
   4   8   8      297.99      311.64     59.43 o 
   6   8   8      296.80      337.00     59.86 o 
   8   8   8        3.57        1.17     29.56 o 
  10   8   8      152.93      172.79     77.98 o 
  12   8   8       63.01      104.11     56.75 o 
  -9   9   8       54.49       76.23     43.00 o 
  -7   9   8       19.73       61.59     47.06 o 
  -5   9   8        5.12      -54.13     54.13 o 
  -3   9   8       37.97       70.03     49.12 o 
  -1   9   8      256.23      361.47     96.33 o 
   1   9   8       28.79       20.69     65.36 o 
   3   9   8      155.77      195.52     45.47 o 
   5   9   8      454.11      507.25     78.03 o 
   7   9   8      392.17      321.53     94.32 o 
   9   9   8        2.13       99.32     44.50 o 
  -4  10   8      146.07       90.56     41.89 o 
  -2  10   8        0.54       34.58     37.00 o 
   0  10   8       74.42       51.00     40.49 o 
   2  10   8       62.32      -11.93     23.95 o 
   4  10   8      307.67      365.57     97.61 o 
 -17   1   9      251.46      209.45     84.65 o 
 -15   1   9      149.80      196.27     75.40 o 
 -13   1   9     1133.05     1223.21    117.40 o 
 -11   1   9      501.86      516.34     55.79 o 
  -9   1   9      144.52      109.66     18.53 o 
  -7   1   9        0.57        4.66      7.19 o 
  -5   1   9      584.79      540.01     29.50 o 
  -3   1   9     2841.36     2815.42     78.09 o 
  -1   1   9      164.70      197.16     26.37 o 
   1   1   9     2962.76     2807.27    105.82 o 
   3   1   9       61.63       96.27     17.14 o 
   5   1   9     3914.34     4061.96    115.40 o 
   7   1   9     2570.65     2641.74     88.53 o 
   9   1   9      168.10      198.60     30.81 o 
  11   1   9     1360.39     1330.06    103.79 o 
  13   1   9      406.45      319.97     53.55 o 
  15   1   9       33.59       19.38     18.79 o 
  17   1   9      199.71      169.69     45.58 o 
  19   1   9       12.91       59.55     30.67 o 
 -18   2   9       49.20      -51.42     51.42 o 
 -16   2   9      458.65      339.18    111.05 o 
 -14   2   9     1327.00     1542.15    205.48 o 
 -12   2   9      485.23      419.50     63.06 o 
 -10   2   9       33.56       59.39     19.02 o 
  -8   2   9     1305.02     1389.73     54.61 o 
  -6   2   9     2725.46     2882.44     79.46 o 
  -4   2   9      284.02      289.23     35.03 o 
  -2   2   9      269.47      267.90     17.60 o 
   0   2   9       17.79       38.52     10.75 o 
   2   2   9        5.18       10.84      5.63 o 
   4   2   9      115.77      162.00     21.16 o 
   6   2   9      608.11      605.42     46.83 o 
   8   2   9        9.00       31.35      8.97 o 
  10   2   9      777.90      798.71     74.14 o 
  12   2   9      133.73      175.61     38.12 o 
  14   2   9      615.86      581.84     75.90 o 
  16   2   9        6.91       28.55     42.24 o 
  18   2   9      132.18      101.24     33.11 o 
 -19   3   9        0.47       -0.29     38.36 o 
 -17   3   9        5.15      -33.50     68.14 o 
 -15   3   9        1.47      -16.14     42.96 o 
 -13   3   9     2342.97     2476.81    118.15 o 
 -11   3   9     1751.26     1673.53     77.30 o 
  -9   3   9      745.03      736.34     45.38 o 
  -7   3   9       15.81        0.93      4.82 o 
  -5   3   9     4946.81     4969.72    233.42 o 
  -3   3   9     4150.60     4181.71     96.85 o 
  -1   3   9     1401.13     1808.42     79.79 o 
   1   3   9     4682.26     4871.00     97.12 o 
   3   3   9     2829.87     2831.05     94.97 o 
   5   3   9      351.41      277.11     27.83 o 
   7   3   9     1518.45     1474.55     76.09 o 
   9   3   9      404.15      400.31     41.71 o 
  11   3   9       89.02       64.84     16.75 o 
  13   3   9        0.07       -7.05     20.07 o 
  15   3   9      109.50      112.13     31.77 o 
  17   3   9       24.67       29.49     45.84 o 
 -18   4   9       21.88       47.80     32.18 o 
 -16   4   9       48.85      159.71     81.43 o 
 -14   4   9      462.85      350.78    107.23 o 
 -12   4   9      296.22      301.48     79.20 o 
 -10   4   9       28.19       34.31     18.87 o 
  -8   4   9       30.52       25.17     14.32 o 
  -6   4   9     2566.56     2236.31    155.57 o 
  -4   4   9      366.77      284.78     32.04 o 
  -2   4   9     1308.14     1444.01     80.56 o 
   0   4   9      487.81      484.28     34.78 o 
   2   4   9     1025.68     1165.88     80.15 o 
   4   4   9     5667.77     5775.96    147.45 o 
   6   4   9       55.61       60.69     17.44 o 
   8   4   9       76.84      107.25     23.17 o 
  10   4   9        0.12      -12.53     12.53 o 
  12   4   9        1.06       -6.55     15.07 o 
  14   4   9       42.11       28.51     28.58 o 
  16   4   9       35.58       31.20     36.00 o 
 -17   5   9       37.52       49.16     27.01 o 
 -15   5   9       38.27      113.17     61.41 o 
 -13   5   9     2344.86     2545.88    286.77 o 
 -11   5   9       79.43       53.52     46.10 o 
  -9   5   9      398.88      426.98     50.03 o 
  -7   5   9      659.29      745.93    129.88 o 
  -5   5   9     2772.81     3173.06    245.37 o 
  -3   5   9       11.72       17.20     12.66 o 
  -1   5   9      609.99      621.45     58.81 o 
   1   5   9       16.89       25.36     14.95 o 
   3   5   9      542.35      557.51     46.32 o 
   5   5   9      148.05       77.75     26.61 o 
   7   5   9       22.51       12.12     12.06 o 
   9   5   9        2.64        8.96     26.04 o 
  11   5   9       10.69      -14.16     31.92 o 
  13   5   9      191.62      253.66     81.90 o 
  15   5   9      108.95      149.11     73.58 o 
 -16   6   9        8.12       15.17     31.95 o 
 -14   6   9      453.39      657.97    154.36 o 
 -12   6   9      181.08      122.15     62.46 o 
 -10   6   9      456.89      535.82    124.23 o 
  -8   6   9       12.42       24.03     32.48 o 
  -6   6   9      367.28      317.47     86.31 o 
  -4   6   9      524.60      459.74     43.55 o 
  -2   6   9      304.14      255.69     38.25 o 
   0   6   9       63.88      215.71     40.00 o 
   2   6   9      555.63      508.50     36.97 o 
   4   6   9       97.50       33.97     33.14 o 
   6   6   9      985.61      937.20     59.55 o 
   8   6   9        9.53        1.85     24.73 o 
  10   6   9      350.77      466.92    109.68 o 
  12   6   9      186.60      177.16     73.57 o 
  14   6   9       90.08       80.71     55.34 o 
 -13   7   9       30.98      -12.71     31.68 o 
 -11   7   9      376.78      387.62    121.07 o 
  -9   7   9        0.99       28.00     37.14 o 
  -7   7   9      255.77      145.35     62.66 o 
  -5   7   9      120.84      167.59     69.56 o 
  -3   7   9      258.97      307.68     42.10 o 
  -1   7   9     1027.90      997.97     85.57 o 
   1   7   9     1316.06     1277.43     72.48 o 
   3   7   9      102.51      115.88     25.00 o 
   5   7   9      604.84      625.55     74.71 o 
   7   7   9        4.83      -21.62     21.62 o 
   9   7   9       70.18      150.82     65.25 o 
  11   7   9      157.44      153.19     67.96 o 
  13   7   9        3.31       17.11     30.92 o 
 -12   8   9       13.23       28.17     36.41 o 
 -10   8   9       37.03      134.46     67.73 o 
  -8   8   9       18.04       21.95     32.72 o 
  -6   8   9       10.56       79.43     46.48 o 
  -4   8   9      550.15      606.92    127.14 o 
  -2   8   9      111.88      164.04     36.14 o 
   0   8   9      153.36      144.53     37.53 o 
   2   8   9        4.36      -10.05     10.05 o 
   4   8   9      148.85      148.99     37.00 o 
   6   8   9        2.19       49.20     27.36 o 
   8   8   9        1.08       68.40     46.90 o 
  10   8   9       86.90       63.88     60.72 o 
  -9   9   9       22.64       77.13     48.34 o 
  -7   9   9       70.52       42.20     60.97 o 
  -5   9   9       57.59       53.29     57.24 o 
  -3   9   9       29.00        2.60     31.42 o 
  -1   9   9      180.65      194.78     72.58 o 
   1   9   9       15.97       10.38     19.13 o 
   3   9   9       14.52       24.76     58.21 o 
   5   9   9        3.90       30.36     22.77 o 
   7   9   9       47.02       33.91     31.94 o 
   9   9   9        0.91      -41.91     41.91 o 
  -4  10   9      230.80      292.56     93.69 o 
  -2  10   9       38.49      -33.88     37.85 o 
   0  10   9       17.60      140.82     65.96 o 
   2  10   9      215.36      318.19     93.51 o 
   4  10   9       11.39       79.91     35.80 o 
 -16   0  10      172.03      195.11     78.37 o 
 -14   0  10     1008.95     1061.97    160.87 o 
 -12   0  10     1557.65     1327.78    164.27 o 
 -10   0  10       93.29      123.13     32.15 o 
  -8   0  10      480.45      370.06     49.83 o 
  -6   0  10     3209.18     3643.68    138.50 o 
  -4   0  10    47846.50    48970.71    454.07 o 
  -2   0  10     2001.23     2398.04    137.43 o 
   0   0  10     7175.40     6783.69    237.89 o 
   2   0  10    28519.21    30393.85    519.71 o 
   4   0  10      155.33       86.38     31.32 o 
   6   0  10     1665.98     1631.01     96.17 o 
   8   0  10       97.48      209.74     37.39 o 
  10   0  10     5491.29     5715.15    295.55 o 
  12   0  10      109.31      116.63     47.13 o 
  14   0  10      156.72      232.02     69.26 o 
  16   0  10      693.45      646.49    123.20 o 
  18   0  10       95.96       72.47     46.73 o 
 -19   1  10        9.42      -76.02     76.02 o 
 -17   1  10       30.83      -11.91     30.67 o 
 -15   1  10      436.18      343.89     68.13 o 
 -13   1  10     1133.60     1141.24    112.88 o 
 -11   1  10      595.49      719.19     65.04 o 
  -9   1  10        0.00        6.11     10.52 o 
  -7   1  10      366.02      417.46     34.53 o 
  -5   1  10      647.41      640.78     32.79 o 
  -3   1  10     1607.93     1648.36     62.74 o 
  -1   1  10     2428.13     2581.41     97.83 o 
   1   1  10     1439.98     1234.93     95.43 o 
   3   1  10     1369.42     1568.27     70.16 o 
   5   1  10      293.99      229.64     28.56 o 
   7   1  10      111.81      131.27     20.56 o 
   9   1  10      486.87      601.79     53.07 o 
  11   1  10      458.19      406.13     58.42 o 
  13   1  10     1184.87     1156.03    111.67 o 
  15   1  10      283.91      179.49    101.02 o 
  17   1  10      356.83      373.70     65.92 o 
  19   1  10       24.31       26.46     23.16 o 
 -18   2  10      163.26      251.03     93.69 o 
 -16   2  10      233.75      319.69    104.67 o 
 -14   2  10      199.87      210.61     78.68 o 
 -12   2  10     2317.26     2409.30    154.08 o 
 -10   2  10      360.82      363.88     42.84 o 
  -8   2  10      608.04      627.14     36.91 o 
  -6   2  10     2607.84     2768.72     72.77 o 
  -4   2  10     8703.05     8944.71    241.91 o 
  -2   2  10       60.27       53.69      9.22 o 
   0   2  10      103.61       88.98     19.96 o 
   2   2  10      262.76      251.23     24.53 o 
   4   2  10     6446.26     6651.54    131.84 o 
   6   2  10       65.53       26.79     14.27 o 
   8   2  10        5.25       18.85     11.01 o 
  10   2  10     1727.02     1625.06     89.49 o 
  12   2  10       90.36       86.70     29.27 o 
  14   2  10      414.86      432.10     97.32 o 
  16   2  10        4.48       16.50     87.75 o 
  18   2  10        0.86        5.86     44.77 o 
 -17   3  10       20.00      -64.69     64.69 o 
 -15   3  10      216.05      233.61     92.13 o 
 -13   3  10      470.99      504.86    122.00 o 
 -11   3  10      442.07      430.89     40.25 o 
  -9   3  10      312.34      341.60     31.85 o 
  -7   3  10      321.99      376.51     29.53 o 
  -5   3  10     5150.49     4979.90    137.28 o 
  -3   3  10      969.21      998.30     50.18 o 
  -1   3  10      526.49      697.35     54.26 o 
   1   3  10     5805.36     5756.96    144.78 o 
   3   3  10     2840.62     2910.56     99.08 o 
   5   3  10       99.27      119.87     18.77 o 
   7   3  10      177.13      190.03     28.32 o 
   9   3  10      362.11      376.60     42.96 o 
  11   3  10       44.14       31.95     12.25 o 
  13   3  10     1263.71     1378.81    114.76 o 
  15   3  10       78.56      125.51     33.36 o 
  17   3  10        3.77        2.34     60.23 o 
 -18   4  10       39.73       93.82     69.23 o 
 -16   4  10       46.29       15.14     43.91 o 
 -14   4  10      835.84     1107.85    190.82 o 
 -12   4  10       49.66       43.98     16.17 o 
 -10   4  10       79.30       75.47     24.22 o 
  -8   4  10      114.99      176.08     74.51 o 
  -6   4  10      597.97      664.20     54.72 o 
  -4   4  10      171.29      225.82     22.83 o 
  -2   4  10      395.34      425.98     45.72 o 
   0   4  10     2512.67     2616.61     73.58 o 
   2   4  10      355.50      385.52     35.94 o 
   4   4  10      331.62      301.32     34.31 o 
   6   4  10      747.94      681.29    105.10 o 
   8   4  10     1709.56     1753.47     88.74 o 
  10   4  10      287.45      301.67     47.95 o 
  12   4  10      127.75      136.44     38.60 o 
  14   4  10       15.99       20.03     16.48 o 
  16   4  10       98.10      121.13     73.63 o 
 -17   5  10       34.94      -16.28     33.03 o 
 -15   5  10        4.59      -64.98     64.98 o 
 -13   5  10      273.06      303.86    105.32 o 
 -11   5  10      365.77      452.27    115.59 o 
  -9   5  10       51.11       43.97     14.10 o 
  -7   5  10       93.50       46.31     24.57 o 
  -5   5  10      774.77      728.14     48.56 o 
  -3   5  10        0.00       -0.33     11.00 o 
  -1   5  10      392.61      309.27     43.21 o 
   1   5  10      863.10      963.21     53.72 o 
   3   5  10      615.59      537.45     46.74 o 
   5   5  10     1183.74     1065.17     83.55 o 
   7   5  10      179.81      215.62     38.76 o 
   9   5  10      543.52      541.23     63.28 o 
  11   5  10      340.56      430.02    105.71 o 
  13   5  10      776.00      767.98    144.20 o 
  15   5  10       24.30       52.62     44.80 o 
 -16   6  10      153.28       84.93     56.91 o 
 -14   6  10      148.47      305.07    160.48 o 
 -12   6  10       51.52       16.82     31.78 o 
 -10   6  10        9.18       11.83     32.55 o 
  -8   6  10      248.93      194.41     74.03 o 
  -6   6  10      697.07      836.31    141.71 o 
  -4   6  10      236.89      176.98     31.15 o 
  -2   6  10       14.14       21.59     16.92 o 
   0   6  10       71.91       46.27     33.03 o 
   2   6  10       69.45       38.13     16.69 o 
   4   6  10     2040.67     2266.65    128.65 o 
   6   6  10       29.18       20.84      8.57 o 
   8   6  10        2.54       63.50     46.41 o 
  10   6  10      672.10      720.91    132.37 o 
  12   6  10      434.49      762.31    147.80 o 
  14   6  10        0.50      -40.37     40.37 o 
 -13   7  10       33.56        1.57     23.80 o 
 -11   7  10       29.81      111.06     74.23 o 
  -9   7  10       65.60       58.48     45.92 o 
  -7   7  10      138.00       99.69     46.44 o 
  -5   7  10      184.28      173.98     66.15 o 
  -3   7  10      137.19      143.00     29.92 o 
  -1   7  10       95.70       71.00     46.90 o 
   1   7  10        1.49       12.07     44.26 o 
   3   7  10      103.30       66.39     40.84 o 
   5   7  10      271.06      262.07     75.59 o 
   7   7  10       10.27      -29.09     29.09 o 
   9   7  10        9.44       26.68     38.56 o 
  11   7  10       73.30      163.79     76.77 o 
  13   7  10        1.37       13.71     21.20 o 
 -12   8  10      450.63      495.33    140.30 o 
 -10   8  10      149.63      174.58     86.38 o 
  -8   8  10      192.51      387.68    113.30 o 
  -6   8  10      197.56      242.80     86.10 o 
  -4   8  10      974.67     1029.09    169.18 o 
  -2   8  10       18.98       -8.74     11.79 o 
   0   8  10       35.95      -18.81     51.30 o 
   2   8  10      478.51      486.01     82.87 o 
   4   8  10        4.18       41.65     30.91 o 
   6   8  10       41.54        5.66     24.23 o 
   8   8  10       57.03       19.32     28.80 o 
  10   8  10      530.89      569.14    129.17 o 
  -9   9  10        9.25      -40.30     43.20 o 
  -7   9  10       20.05      -44.11     49.13 o 
  -5   9  10       76.04       26.24     35.63 o 
  -3   9  10        7.12       58.69     39.09 o 
  -1   9  10       39.50       76.13     54.07 o 
   1   9  10        0.10        1.32     17.66 o 
   3   9  10       32.00       -4.67     14.73 o 
   5   9  10       16.60       -8.07     22.37 o 
   7   9  10      105.32      158.97     69.16 o 
  -2  10  10        0.00     1494.81    214.34 o 
   0  10  10      131.48       64.14     47.09 o 
   2  10  10       85.69       72.11     45.08 o 
 -19   1  11       83.19       64.11     54.72 o 
 -17   1  11       30.08       63.34     44.57 o 
 -15   1  11      153.21      126.36     41.56 o 
 -13   1  11        0.34       21.29     24.82 o 
 -11   1  11        2.28        5.28     18.33 o 
  -9   1  11      227.90      265.37     31.23 o 
  -7   1  11     3702.97     3945.11    107.26 o 
  -5   1  11     1042.28     1081.05     57.74 o 
  -3   1  11      337.22      245.01     24.79 o 
  -1   1  11      351.37      417.48     57.98 o 
   1   1  11     2156.06     2215.43    120.79 o 
   3   1  11     3907.37     3848.16    114.84 o 
   5   1  11     2072.29     2125.90     89.21 o 
   7   1  11     1742.84     1777.38     76.35 o 
   9   1  11     2347.08     2537.10    112.04 o 
  11   1  11       25.38       -2.04     22.83 o 
  13   1  11        7.06        5.67     22.72 o 
  15   1  11       52.25       25.33     24.12 o 
  17   1  11      290.72      364.16     67.47 o 
 -18   2  11        2.92      -51.66     51.66 o 
 -16   2  11      269.57      316.22    101.83 o 
 -14   2  11       28.16       21.23     29.68 o 
 -12   2  11     1018.97     1111.43     83.32 o 
 -10   2  11       33.28       10.44     15.32 o 
  -8   2  11       37.57       25.99      8.53 o 
  -6   2  11      173.61      212.58     19.28 o 
  -4   2  11       18.55       18.06      5.57 o 
  -2   2  11      206.03      201.24     28.00 o 
   0   2  11      251.57      165.74     26.96 o 
   2   2  11     2249.02     2320.49     77.23 o 
   4   2  11      209.26      171.59     21.88 o 
   6   2  11      144.18      104.28     20.02 o 
   8   2  11      461.41      552.52     51.06 o 
  10   2  11       52.43      108.90     25.92 o 
  12   2  11       12.46       29.76     14.48 o 
  14   2  11      485.19      539.03    122.70 o 
  16   2  11       75.32       48.58     28.13 o 
  18   2  11      197.85      180.43     67.86 o 
 -17   3  11      319.64      408.51    174.16 o 
 -15   3  11       16.79       85.85     66.47 o 
 -13   3  11     1838.20     1842.34    226.29 o 
 -11   3  11       61.25       65.69     13.63 o 
  -9   3  11       98.62      134.17     20.64 o 
  -7   3  11      543.63      656.10     46.12 o 
  -5   3  11    14589.09    15739.28    257.74 o 
  -3   3  11        0.05       -0.98     20.31 o 
  -1   3  11      335.97      299.66     31.38 o 
   1   3  11     1594.02     1639.22     60.60 o 
   3   3  11     1296.66     1503.70     73.08 o 
   5   3  11       64.77       39.60     12.88 o 
   7   3  11      418.31      488.14     47.07 o 
   9   3  11     1682.29     1697.86     92.17 o 
  11   3  11       18.62        8.80     17.38 o 
  13   3  11        6.50       -0.15     15.60 o 
  15   3  11      132.55      153.71     38.11 o 
  17   3  11        7.05       -6.94     23.01 o 
 -18   4  11       21.47       32.29     38.73 o 
 -16   4  11        0.26       43.52     46.63 o 
 -14   4  11      155.17      132.61     70.38 o 
 -12   4  11      526.91      488.63    121.42 o 
 -10   4  11      414.50      351.67     48.02 o 
  -8   4  11      218.11      174.93     20.63 o 
  -6   4  11       62.41       68.41     17.23 o 
  -4   4  11     1069.76      975.53     51.21 o 
  -2   4  11      343.52      302.12     30.66 o 
   0   4  11       12.95        7.47      4.71 o 
   2   4  11     2976.29     3146.45    103.81 o 
   4   4  11     1315.56     1465.09     77.50 o 
   6   4  11        7.20        9.29     11.92 o 
   8   4  11     1843.97     1900.87     95.74 o 
  10   4  11      539.81      591.44     76.68 o 
  12   4  11        4.51       25.18     20.99 o 
  14   4  11       24.28       31.71     18.32 o 
  16   4  11       13.23      -30.77     35.42 o 
 -17   5  11       88.37      -59.60     59.60 o 
 -15   5  11      208.72      327.98    110.58 o 
 -13   5  11     1008.71     1127.32    193.07 o 
 -11   5  11      527.25      587.86    137.13 o 
  -9   5  11     1292.65     1277.81     82.48 o 
  -7   5  11      432.44      475.69    109.47 o 
  -5   5  11      154.96      234.92     89.29 o 
  -3   5  11      981.10      942.87     71.00 o 
  -1   5  11      594.81      539.38     58.28 o 
   1   5  11     4857.36     4878.27    122.09 o 
   3   5  11      117.89       93.62     19.08 o 
   5   5  11      419.84      371.30     42.11 o 
   7   5  11        2.78       -6.97     20.65 o 
   9   5  11      727.49      737.19     77.25 o 
  11   5  11       13.08       22.41     30.13 o 
  13   5  11      137.78      177.23     78.98 o 
  15   5  11       35.99       61.24     58.30 o 
 -14   6  11      212.26      213.37     88.74 o 
 -12   6  11       67.47       45.58     59.60 o 
 -10   6  11        0.58       61.21     30.68 o 
  -8   6  11      555.99      567.10    124.67 o 
  -6   6  11     1469.33     1452.25    187.41 o 
  -4   6  11     1531.44     1646.54    132.80 o 
  -2   6  11     1156.24     1252.29     90.29 o 
   0   6  11      271.26      297.93     53.17 o 
   2   6  11       25.16       45.72     15.83 o 
   4   6  11       58.60       22.91     10.80 o 
   6   6  11       59.61       47.88     14.16 o 
   8   6  11        1.11        3.48     16.14 o 
  10   6  11     1181.54     1282.90    182.15 o 
  12   6  11       15.08       37.05     32.78 o 
  14   6  11        6.88      145.46     70.46 o 
 -13   7  11      178.91       75.45     59.40 o 
 -11   7  11      176.08      195.26     87.84 o 
  -9   7  11       14.62       36.27     46.92 o 
  -7   7  11       60.83       36.50     39.59 o 
  -5   7  11      869.49      881.15    154.29 o 
  -3   7  11      208.38      241.16     39.30 o 
  -1   7  11     1314.79     1334.92    101.98 o 
   1   7  11      777.61      705.69     99.85 o 
   3   7  11     2710.66     2805.74    222.94 o 
   5   7  11       29.50       34.01     25.50 o 
   7   7  11       55.49       55.46     43.56 o 
   9   7  11        6.66        6.69     20.17 o 
  11   7  11     1488.14     1817.64    233.93 o 
  13   7  11       10.69       70.44     66.69 o 
 -12   8  11       27.96      165.54     83.42 o 
 -10   8  11      203.95      138.96     90.74 o 
  -8   8  11       96.85        6.48     40.08 o 
  -6   8  11      257.00      236.21     85.37 o 
  -4   8  11       83.06      142.31     69.97 o 
  -2   8  11       78.25       95.67     25.93 o 
   0   8  11      185.46      221.19     44.02 o 
   2   8  11      269.12      318.97     56.38 o 
   4   8  11       26.56      -19.61     23.77 o 
   6   8  11       67.09      117.39     54.48 o 
   8   8  11       35.77        1.54     32.21 o 
  10   8  11      117.55      153.65     61.13 o 
  -9   9  11       51.40       72.14     55.69 o 
  -7   9  11      292.38      374.76    115.93 o 
  -5   9  11      149.82      218.66     87.63 o 
  -3   9  11       14.23      -19.26     38.99 o 
  -1   9  11      210.06      189.01     74.55 o 
   1   9  11        5.51       -4.48     39.99 o 
   3   9  11        3.38        2.33     54.60 o 
   5   9  11       92.75      128.29     43.17 o 
   7   9  11        7.90       88.24     51.67 o 
  -2  10  11       71.39       59.50     48.71 o 
   0  10  11        2.58       22.70     33.48 o 
   2  10  11      401.96      396.58    108.17 o 
 -18   0  12        5.95      -67.46     67.46 o 
 -16   0  12       59.98      101.98     61.54 o 
 -14   0  12       92.33       88.71     35.71 o 
 -12   0  12      154.03      106.32     53.36 o 
 -10   0  12      705.03      711.95     76.47 o 
  -8   0  12     2088.80     2140.77    121.20 o 
  -6   0  12      435.38      539.18     55.04 o 
  -4   0  12      262.20      301.40     62.15 o 
  -2   0  12     4403.54     4261.01    201.53 o 
   0   0  12      610.00      822.00     91.64 o 
   2   0  12      958.72      847.55     93.74 o 
   4   0  12    16081.12    16902.18    441.76 o 
   6   0  12        7.88        1.34     10.34 o 
   8   0  12     4710.82     4912.69    189.75 o 
  10   0  12      388.11      423.54     83.82 o 
  12   0  12     1087.53     1295.19    157.82 o 
  14   0  12      526.48      623.87    115.29 o 
  16   0  12      145.73      187.13     67.90 o 
  18   0  12       13.65       50.84     40.96 o 
 -19   1  12      141.50      265.22     95.26 o 
 -17   1  12      348.19      442.61    123.78 o 
 -15   1  12      362.97      388.23     71.98 o 
 -13   1  12       23.14        3.07     23.95 o 
 -11   1  12        9.69       -4.90     13.55 o 
  -9   1  12     1451.42     1516.12     75.26 o 
  -7   1  12      263.74      266.99     24.73 o 
  -5   1  12     4129.15     4554.67    121.88 o 
  -3   1  12     1485.65     1710.40     90.77 o 
  -1   1  12      614.39      664.73     55.82 o 
   1   1  12     5446.52     6118.07    177.33 o 
   3   1  12     4880.33     5100.01    137.28 o 
   5   1  12      492.62      547.29     47.18 o 
   7   1  12      354.17      390.54     36.60 o 
   9   1  12      901.93      854.03     82.46 o 
  11   1  12      490.59      378.46    102.34 o 
  13   1  12       67.41       30.09     41.38 o 
  15   1  12       47.58       84.24     32.32 o 
  17   1  12       46.48       38.94     36.87 o 
 -18   2  12      180.72      428.92    125.24 o 
 -16   2  12      105.99       35.44     39.77 o 
 -14   2  12     1858.39     2146.60    245.48 o 
 -12   2  12      795.94      788.04     70.78 o 
 -10   2  12     2833.47     2888.88     98.56 o 
  -8   2  12      160.08      192.42     22.93 o 
  -6   2  12     5184.39     5719.86    133.61 o 
  -4   2  12      456.35      652.27     40.80 o 
  -2   2  12      127.21      147.69     25.28 o 
   0   2  12      688.96      669.11     60.75 o 
   2   2  12        0.12       13.21      9.19 o 
   4   2  12      631.29      679.71     52.49 o 
   6   2  12      372.45      353.89     39.25 o 
   8   2  12       14.74       13.40     14.29 o 
  10   2  12      215.90      298.61     54.07 o 
  12   2  12      338.40      289.25     52.98 o 
  14   2  12      324.22      381.76     63.87 o 
  16   2  12        0.94      -13.91     85.78 o 
  18   2  12       30.69       21.43     27.61 o 
 -17   3  12       91.87       47.86     46.47 o 
 -15   3  12        2.20        6.07     33.84 o 
 -13   3  12        0.04       -8.98     28.14 o 
 -11   3  12      517.07      588.20     47.96 o 
  -9   3  12        7.35       66.69     20.84 o 
  -7   3  12     5503.00     5744.05    182.41 o 
  -5   3  12        6.73        2.72     11.38 o 
  -3   3  12      681.84      840.66     50.68 o 
  -1   3  12     1109.36     1279.66     46.77 o 
   1   3  12     1824.59     1740.16     64.41 o 
   3   3  12      439.58      491.04     43.99 o 
   5   3  12     4756.21     4782.35    144.81 o 
   7   3  12      361.94      340.60     36.31 o 
   9   3  12     1917.21     2077.62    104.07 o 
  11   3  12      172.12      161.70     85.88 o 
  13   3  12      229.27      240.82     51.84 o 
  15   3  12        2.24      -20.31     20.31 o 
  17   3  12       33.42      -46.44     46.44 o 
 -16   4  12      108.89      111.92     69.88 o 
 -14   4  12      301.84      417.86    119.39 o 
 -12   4  12       94.21      116.72     60.73 o 
 -10   4  12      862.00      865.80     41.30 o 
  -8   4  12      170.50      175.81     24.55 o 
  -6   4  12       27.63       25.35     13.03 o 
  -4   4  12       34.06      102.98     20.69 o 
  -2   4  12      931.71      933.29     56.54 o 
   0   4  12      156.40      164.92     17.98 o 
   2   4  12        2.31        1.20      9.69 o 
   4   4  12      459.40      427.82     43.88 o 
   6   4  12      240.98      248.21     42.61 o 
   8   4  12       74.54       69.99     16.69 o 
  10   4  12      378.85      417.36     48.88 o 
  12   4  12     1383.34     1416.77    119.91 o 
  14   4  12       18.76       40.71     24.93 o 
  16   4  12        1.46       19.71     28.26 o 
 -15   5  12      164.09      179.25     87.71 o 
 -13   5  12     1172.21     1460.71    219.74 o 
 -11   5  12      195.82      204.11     85.53 o 
  -9   5  12        1.49       20.48     42.26 o 
  -7   5  12     1283.61     1276.04    174.67 o 
  -5   5  12      592.60      738.20     92.74 o 
  -3   5  12      544.05      551.83     56.96 o 
  -1   5  12       17.36       -3.87     14.89 o 
   1   5  12      855.47      843.20     51.21 o 
   3   5  12       39.70       -1.64     13.26 o 
   5   5  12      164.87      139.44     32.91 o 
   7   5  12       63.03       46.99     66.30 o 
   9   5  12       63.72      119.61     32.15 o 
  11   5  12     1546.80     1596.88    204.80 o 
  13   5  12      181.71      137.68     40.24 o 
  15   5  12      195.65      132.40     65.13 o 
 -14   6  12      147.33       81.44     47.99 o 
 -12   6  12       59.17       51.10     32.99 o 
 -10   6  12       20.27       41.62     54.77 o 
  -8   6  12       11.38      -24.79     24.92 o 
  -6   6  12      154.48      172.58     64.41 o 
  -4   6  12      609.83      585.47     57.58 o 
  -2   6  12      509.09      502.38     59.16 o 
   0   6  12      642.27      735.70     76.93 o 
   2   6  12     1508.04     1638.33     92.00 o 
   4   6  12       17.98        3.16     20.06 o 
   6   6  12      521.54      492.02     52.07 o 
   8   6  12     1398.45     1450.56    185.40 o 
  10   6  12     1273.21     1491.70    198.48 o 
  12   6  12      132.01      270.42     90.11 o 
  14   6  12       28.53       44.82     42.84 o 
 -13   7  12       72.73        9.72     29.78 o 
 -11   7  12        0.75       60.78     50.85 o 
  -9   7  12        5.97       -2.69     23.37 o 
  -7   7  12       15.61       19.50     21.51 o 
  -5   7  12      421.81      539.95    121.37 o 
  -3   7  12      348.45      377.48     65.72 o 
  -1   7  12      119.93      135.69     74.21 o 
   1   7  12       84.02       74.45     27.60 o 
   3   7  12      179.77      202.26     64.56 o 
   5   7  12       91.70      148.42     61.06 o 
   7   7  12       53.54      126.86     65.73 o 
   9   7  12      325.39      341.91     99.83 o 
  11   7  12      261.84      365.30    116.19 o 
  13   7  12       43.06       92.48     39.14 o 
 -10   8  12       51.75       75.51     57.25 o 
  -8   8  12       19.71       10.88     32.70 o 
  -6   8  12       74.72       66.54     48.99 o 
  -4   8  12      196.47      230.10     87.95 o 
  -2   8  12       30.39       61.89     24.76 o 
   0   8  12       30.45       93.67     30.54 o 
   2   8  12      139.47      251.21     51.63 o 
   4   8  12       30.36       23.85     25.77 o 
   6   8  12        1.23       72.74     47.98 o 
   8   8  12        7.59        0.98     16.36 o 
  10   8  12      455.84      404.96    112.88 o 
  -7   9  12       10.98      -73.92     73.92 o 
  -5   9  12        1.54       61.89     49.22 o 
  -3   9  12       66.98      120.27     57.80 o 
  -1   9  12       22.15       -2.47     27.38 o 
   1   9  12        4.64        0.67     16.22 o 
   3   9  12        0.00       12.14     24.10 o 
   5   9  12        7.74       -2.76     81.03 o 
   7   9  12        2.60       87.47     51.20 o 
 -19   1  13       34.98      -59.75     59.75 o 
 -17   1  13       42.60       87.29     58.31 o 
 -15   1  13      139.86      134.46     45.27 o 
 -13   1  13      290.00      249.38     51.94 o 
 -11   1  13        4.68       -0.41     10.59 o 
  -9   1  13      479.56      434.29     45.87 o 
  -7   1  13      560.03      630.30     38.54 o 
  -5   1  13      561.20      551.09     43.49 o 
  -3   1  13     4656.74     5388.82    111.58 o 
  -1   1  13      358.30      428.37     46.71 o 
   1   1  13     4003.91     4306.09    125.74 o 
   3   1  13      180.52      194.24     28.95 o 
   5   1  13      440.11      355.52     39.27 o 
   7   1  13      568.02      619.94     54.45 o 
   9   1  13       10.56       16.67     51.22 o 
  11   1  13       72.57       58.54     22.94 o 
  13   1  13       10.18        3.99     16.97 o 
  15   1  13       17.33       26.11     19.74 o 
  17   1  13      104.00       35.29     24.13 o 
 -18   2  13      133.51       83.56     65.55 o 
 -16   2  13       99.88       99.20     62.22 o 
 -14   2  13      112.65       77.01     61.23 o 
 -12   2  13      275.22      277.35     40.60 o 
 -10   2  13      235.75      219.58     27.37 o 
  -8   2  13     1158.45     1141.91     56.62 o 
  -6   2  13        6.63       19.14     11.00 o 
  -4   2  13      764.87      960.23     51.73 o 
  -2   2  13      117.18      105.51     23.22 o 
   0   2  13      170.62      204.78     34.24 o 
   2   2  13     5773.59     6085.03    157.01 o 
   4   2  13        8.59       40.22     15.84 o 
   6   2  13        7.85       -6.93     14.56 o 
   8   2  13       27.91       20.60     17.37 o 
  10   2  13     5600.81     5626.31    224.93 o 
  12   2  13       19.13      -10.31     18.72 o 
  14   2  13       74.18       83.85     25.28 o 
  16   2  13       52.23       48.15     25.66 o 
  18   2  13       38.60       93.95     38.64 o 
 -17   3  13       52.45        2.85     43.77 o 
 -15   3  13      241.20      321.28    101.22 o 
 -13   3  13        4.52      -10.08     26.22 o 
 -11   3  13     1721.79     1817.75     87.02 o 
  -9   3  13      337.57      340.94     36.61 o 
  -7   3  13      963.79     1185.82     59.47 o 
  -5   3  13      326.07      301.62     28.01 o 
  -3   3  13      780.79      766.04     47.43 o 
  -1   3  13     3850.98     3854.62    117.88 o 
   1   3  13      610.62      629.65     77.59 o 
   3   3  13       70.53       84.79     17.59 o 
   5   3  13       61.80       62.69     15.62 o 
   7   3  13       54.99       57.85     16.07 o 
   9   3  13     1225.55     1294.80    108.12 o 
  11   3  13      362.50      365.91     59.54 o 
  13   3  13        4.15        4.25     24.71 o 
  15   3  13      166.33      209.59     51.86 o 
  17   3  13       74.54       -1.80     41.32 o 
 -16   4  13       49.90       97.11     80.44 o 
 -14   4  13       95.63       45.77     41.51 o 
 -12   4  13       53.66       -8.86     45.65 o 
 -10   4  13      516.17      516.40     35.52 o 
  -8   4  13      399.96      509.98    115.90 o 
  -6   4  13     1299.47     1272.99     81.97 o 
  -4   4  13      687.54      673.53     47.17 o 
  -2   4  13      116.43      119.96     21.64 o 
   0   4  13        0.69        3.91      7.99 o 
   2   4  13     2863.84     3156.49    109.03 o 
   4   4  13      684.71      791.69     59.51 o 
   6   4  13      235.15      268.46     45.12 o 
   8   4  13     2651.11     2716.95    122.58 o 
  10   4  13     3245.24     3291.32    263.99 o 
  12   4  13      460.52      566.74     77.33 o 
  14   4  13       85.15       93.97     31.83 o 
  16   4  13       20.26       24.90     50.79 o 
 -15   5  13      113.76      118.41     72.17 o 
 -13   5  13       20.63       11.40     44.32 o 
 -11   5  13        9.44        6.88     26.50 o 
  -9   5  13       13.22       14.94     26.79 o 
  -7   5  13        0.41       12.18     38.54 o 
  -5   5  13     4980.47     4899.60    192.71 o 
  -3   5  13       16.26       -3.47     14.82 o 
  -1   5  13     1160.25     1236.98     92.92 o 
   1   5  13     2769.46     2510.22    148.34 o 
   3   5  13     1147.60     1131.88     86.27 o 
   5   5  13       59.39       78.58     25.20 o 
   7   5  13        0.12        5.00     23.37 o 
   9   5  13     1134.28     1474.68    187.66 o 
  11   5  13      592.96      568.91    122.87 o 
  13   5  13       11.51       22.51     20.96 o 
  15   5  13        1.93       98.88     59.19 o 
 -14   6  13       32.53      -36.56     51.16 o 
 -12   6  13      325.93      473.38    133.08 o 
 -10   6  13       92.79      241.14     93.76 o 
  -8   6  13      260.37      241.49     81.99 o 
  -6   6  13      493.21      494.85    115.36 o 
  -4   6  13      117.48      141.15     29.58 o 
  -2   6  13     2835.51     2689.05    139.36 o 
   0   6  13        4.86        7.92     13.82 o 
   2   6  13     1685.34     1781.86     95.87 o 
   4   6  13       78.61       17.58     46.11 o 
   6   6  13        1.12       14.52     14.03 o 
   8   6  13       75.33      105.91     53.43 o 
  10   6  13      394.34      719.79    139.25 o 
  12   6  13       65.12      -32.37     36.76 o 
  14   6  13       31.34      -54.34     54.34 o 
 -13   7  13      364.47      271.26    102.27 o 
 -11   7  13        2.61       -1.00     35.71 o 
  -9   7  13        0.01       78.79     50.74 o 
  -7   7  13        0.44      -39.49     42.16 o 
  -5   7  13     1089.80     1198.47    183.30 o 
  -3   7  13        1.15       -1.17     32.61 o 
  -1   7  13        0.63        0.26     13.29 o 
   1   7  13       66.04       37.07     14.57 o 
   3   7  13      301.08      297.03     77.03 o 
   5   7  13      138.49      110.76     44.03 o 
   7   7  13      208.47      295.69     89.05 o 
   9   7  13       87.21      245.21     86.84 o 
  11   7  13      188.93      285.94     95.76 o 
 -10   8  13       15.43       92.94     60.77 o 
  -8   8  13       93.94       63.88     30.67 o 
  -6   8  13      197.89      365.68    103.11 o 
  -4   8  13        0.50        8.94     28.10 o 
  -2   8  13      187.04      174.41     40.89 o 
   0   8  13       31.37      -19.98     19.98 o 
   2   8  13      122.44      150.00     40.37 o 
   4   8  13       42.86       -3.98     26.97 o 
   6   8  13       52.00       78.41     41.77 o 
   8   8  13        0.77        8.14     28.63 o 
  10   8  13      285.04      246.60     85.83 o 
  -7   9  13        7.05       61.15     43.87 o 
  -5   9  13      178.29      263.99     93.01 o 
  -3   9  13       11.68      -20.31     41.67 o 
  -1   9  13      168.32      265.68     92.51 o 
   1   9  13      100.43       57.13     44.66 o 
   3   9  13      373.69      519.89     81.57 o 
   5   9  13       17.70        5.39     19.35 o 
   7   9  13        1.19      -51.64     51.64 o 
 -18   0  14       78.00      150.39     74.40 o 
 -16   0  14      329.32      388.60    110.26 o 
 -14   0  14        9.65        1.90     24.08 o 
 -12   0  14       86.10       71.46     43.66 o 
 -10   0  14      120.13      168.29     58.28 o 
  -8   0  14     2140.74     2032.91    119.74 o 
  -6   0  14     2024.42     1439.62   1115.22 o 
  -4   0  14      168.35       45.11     93.20 o 
  -2   0  14       31.85       55.88     29.43 o 
   0   0  14    49369.64    50856.94    778.60 o 
   2   0  14     2141.40     2137.08    163.67 o 
   4   0  14    17607.87    19984.17    513.99 o 
   6   0  14      602.51      784.31     75.82 o 
   8   0  14     1837.65     1934.85    180.11 o 
  10   0  14     2633.37     2579.33    217.35 o 
  12   0  14      995.88     1258.83    164.53 o 
  14   0  14      317.63      462.28    103.84 o 
  16   0  14       25.78      -40.59     40.59 o 
  18   0  14       44.83       88.47     45.61 o 
 -19   1  14       88.41      177.83     82.04 o 
 -17   1  14      397.04      431.67     81.28 o 
 -15   1  14      208.74      181.86     97.85 o 
 -13   1  14     1200.22     1216.34    118.02 o 
 -11   1  14      279.38      262.27     38.48 o 
  -9   1  14       10.46       20.91     10.68 o 
  -7   1  14     1483.85     1567.35    102.72 o 
  -5   1  14      357.35      468.29     41.19 o 
  -3   1  14       15.23        6.89      6.66 o 
  -1   1  14       20.00       13.98      9.52 o 
   1   1  14     3254.87     3826.13    153.03 o 
   3   1  14     1600.18     1757.15    106.31 o 
   5   1  14      265.08      193.70     31.35 o 
   7   1  14      522.89      640.68     70.42 o 
   9   1  14     8706.14     8750.80    275.84 o 
  11   1  14     1789.87     1631.35    126.94 o 
  13   1  14       98.72      101.78     73.61 o 
  15   1  14       78.86       70.47     27.96 o 
  17   1  14      250.51      268.53     59.12 o 
 -18   2  14        3.09      -26.09     67.23 o 
 -16   2  14      732.94      769.28    161.65 o 
 -14   2  14       50.19       33.78     27.22 o 
 -12   2  14      315.38      298.80     35.99 o 
 -10   2  14     1421.63     1458.34     86.07 o 
  -8   2  14      121.59       98.51     21.90 o 
  -6   2  14      499.57      473.43     40.91 o 
  -4   2  14      288.25      304.99     30.21 o 
  -2   2  14     1648.34     1768.88     95.18 o 
   0   2  14     2722.00     1278.14   1370.16 o 
   2   2  14      958.46      922.47     68.63 o 
   4   2  14     1178.24     1326.49     67.86 o 
   6   2  14      756.40      632.68     56.06 o 
   8   2  14     1005.10     1048.58     95.11 o 
  10   2  14     1029.79     1115.36    103.37 o 
  12   2  14      912.88      751.05     87.91 o 
  14   2  14      251.71      417.74    104.12 o 
  16   2  14       66.38       80.23     52.22 o 
 -17   3  14      198.07      287.74    102.03 o 
 -15   3  14       70.89       -8.77     26.39 o 
 -13   3  14       34.88      -27.52     44.11 o 
 -11   3  14      952.22     1000.46     65.88 o 
  -9   3  14      460.10      449.49     40.57 o 
  -7   3  14     1976.65     1972.62     78.50 o 
  -5   3  14       19.28       35.20      8.32 o 
  -3   3  14     5126.99     5066.07    211.64 o 
  -1   3  14      486.18      417.17     49.77 o 
   1   3  14     3669.56     3740.54    115.46 o 
   3   3  14      561.26      710.96     54.78 o 
   5   3  14      177.97      175.88     31.11 o 
   7   3  14        5.74       11.68     12.00 o 
   9   3  14      457.44      408.00     59.70 o 
  11   3  14       48.78       51.24     31.98 o 
  13   3  14       61.87       61.96     41.74 o 
  15   3  14       31.91       -6.28     45.07 o 
  17   3  14       42.85      128.51     72.28 o 
 -16   4  14      689.08      690.39    165.53 o 
 -14   4  14      254.82      241.69     90.39 o 
 -12   4  14      131.86      130.48     61.69 o 
 -10   4  14      886.79      791.58     49.60 o 
  -8   4  14      155.33       99.94     36.04 o 
  -6   4  14        5.09        4.91     12.86 o 
  -4   4  14       31.87       27.63     12.48 o 
  -2   4  14      310.03      377.57     38.89 o 
   0   4  14      320.97      324.45     33.78 o 
   2   4  14      285.39      358.48     38.34 o 
   4   4  14       19.59        8.90     12.57 o 
   6   4  14       45.02       29.60     17.59 o 
   8   4  14      146.38      149.44     38.48 o 
  10   4  14      386.72      430.82     66.09 o 
  12   4  14       75.55       46.62     25.56 o 
  14   4  14       74.73       73.81     27.11 o 
  16   4  14      215.01      283.85    100.57 o 
 -15   5  14       16.09      103.83     67.79 o 
 -13   5  14       29.39      -14.93     32.58 o 
 -11   5  14        3.25       20.88     36.92 o 
  -9   5  14      133.73       61.19     32.68 o 
  -7   5  14     1150.06      942.43    152.22 o 
  -5   5  14      109.95      119.43     27.16 o 
  -3   5  14      252.26      211.42     37.46 o 
  -1   5  14       25.49        4.90     42.52 o 
   1   5  14        0.46       13.63     10.06 o 
   3   5  14       90.40       92.89     25.97 o 
   5   5  14        4.44       12.35     17.07 o 
   7   5  14        8.38       -8.75     28.22 o 
   9   5  14        1.24        6.29     29.97 o 
  11   5  14      128.09       46.44     44.53 o 
  13   5  14       94.27       96.10     35.10 o 
  15   5  14      301.73      172.06     81.27 o 
 -14   6  14        0.00      -64.26     64.26 o 
 -12   6  14       20.07       57.39     65.45 o 
 -10   6  14       20.80       50.34     49.09 o 
  -8   6  14        3.05       -8.34     32.27 o 
  -6   6  14      139.48       52.92     27.67 o 
  -4   6  14       85.73      115.73     29.58 o 
  -2   6  14      474.38      420.00     56.76 o 
   0   6  14       31.17      -25.86     78.69 o 
   2   6  14       58.94       71.77     26.65 o 
   4   6  14      195.52       41.97     68.07 o 
   6   6  14      593.33      548.46    107.88 o 
   8   6  14      107.48       75.27     24.60 o 
  10   6  14       32.08      -24.34     30.54 o 
  12   6  14       15.83       -6.90     22.66 o 
  14   6  14       76.52       -7.00     24.60 o 
 -13   7  14       57.24      150.35     92.61 o 
 -11   7  14       47.67       54.18     51.71 o 
  -9   7  14       89.36      136.04     75.33 o 
  -7   7  14       63.52       87.76     47.12 o 
  -5   7  14      277.91      549.07    126.95 o 
  -3   7  14       92.24      144.77     35.19 o 
  -1   7  14       76.59       79.14     27.27 o 
   1   7  14        0.01        4.96     14.76 o 
   3   7  14       58.95       58.48     32.57 o 
   5   7  14      187.21      144.60     58.55 o 
   7   7  14      174.53      245.69     78.11 o 
   9   7  14      705.08      860.97    156.49 o 
  11   7  14      333.62      415.17    114.84 o 
 -10   8  14       53.76        6.46     27.72 o 
  -8   8  14      424.40      307.88    113.95 o 
  -6   8  14       91.70        0.69     21.94 o 
  -4   8  14       78.60       64.01     55.56 o 
  -2   8  14        1.54       16.48     25.08 o 
   0   8  14       97.11      102.70     35.50 o 
   2   8  14      146.76      124.21     39.02 o 
   4   8  14       50.97      121.04     53.67 o 
   6   8  14      185.32      253.96     79.40 o 
   8   8  14       35.85      -20.43     30.30 o 
  10   8  14      181.39      205.07     79.76 o 
  -7   9  14        4.34      -61.21     61.21 o 
  -5   9  14       87.52      113.36     66.03 o 
  -3   9  14        9.04       21.64     32.85 o 
  -1   9  14      350.43      557.66    132.33 o 
   1   9  14       77.48      121.10     62.96 o 
   3   9  14        7.18       -8.95     20.95 o 
   5   9  14      130.07      246.98     77.36 o 
 -17   1  15        0.56      -30.45     30.45 o 
 -15   1  15       15.86       22.03     30.45 o 
 -13   1  15        0.22       -1.05     60.21 o 
 -11   1  15      369.13      309.68     54.72 o 
  -9   1  15       61.70       19.16     13.60 o 
  -7   1  15       20.49       17.12      7.95 o 
  -5   1  15        0.73        5.67      6.71 o 
  -3   1  15     4262.04     4356.05    123.13 o 
  -1   1  15      230.16       79.33    104.96 o 
   1   1  15     2826.76     3187.18    145.50 o 
   3   1  15     3138.56     3444.85    153.88 o 
   5   1  15     1546.93     1778.08     93.88 o 
   7   1  15      339.96      416.47     58.67 o 
   9   1  15      126.84      160.51     41.77 o 
  11   1  15       15.92        8.66     19.64 o 
  13   1  15      137.40      194.55     48.73 o 
  15   1  15        0.28       26.09     30.11 o 
  17   1  15       38.24       78.46     35.21 o 
 -18   2  15      223.99      218.72     93.67 o 
 -16   2  15      208.58      944.60    193.80 o 
 -14   2  15      103.65      101.88     36.99 o 
 -12   2  15     1267.81     1283.56    117.48 o 
 -10   2  15       85.10       44.51     18.08 o 
  -8   2  15      340.21      347.68     38.84 o 
  -6   2  15      479.81      563.96     45.83 o 
  -4   2  15      184.07      215.46     27.02 o 
  -2   2  15      206.54      123.10     43.81 o 
   0   2  15      696.10      331.34    400.31 o 
   2   2  15     1789.39     2002.85     96.03 o 
   4   2  15      146.15      147.81     23.47 o 
   6   2  15       27.38       60.66     26.76 o 
   8   2  15     4816.74     4690.60    205.99 o 
  10   2  15     2062.30     2000.33    140.29 o 
  12   2  15     1232.42     1321.72    119.87 o 
  14   2  15      562.80      634.68     87.04 o 
  16   2  15      364.11      439.09     78.51 o 
 -17   3  15        6.72       19.15     38.58 o 
 -15   3  15        4.06      -53.48     53.48 o 
 -13   3  15      184.94      111.89     60.91 o 
 -11   3  15      126.48      184.10     28.84 o 
  -9   3  15       64.58       40.57     13.41 o 
  -7   3  15      723.59      738.90     49.83 o 
  -5   3  15     2239.97     2198.52     93.97 o 
  -3   3  15       12.99       31.93      9.68 o 
  -1   3  15       58.55       13.33     27.40 o 
   1   3  15      809.13      766.88     72.96 o 
   3   3  15     1792.47     1870.06     79.97 o 
   5   3  15      667.78      666.38     58.85 o 
   7   3  15      170.88      186.50     47.21 o 
   9   3  15       32.76       91.36     34.98 o 
  11   3  15      828.17      900.07     98.63 o 
  13   3  15      120.89      152.19     41.82 o 
  15   3  15       21.95       -5.81     19.29 o 
 -16   4  15      328.11      374.71    118.80 o 
 -14   4  15      338.41      161.85     74.72 o 
 -12   4  15        0.59       -7.57     25.29 o 
 -10   4  15      853.51      677.10    138.12 o 
  -8   4  15      313.06      371.72     43.99 o 
  -6   4  15      326.71      355.44     52.37 o 
  -4   4  15     1499.12     1447.74     74.68 o 
  -2   4  15      807.80      855.61     76.92 o 
   0   4  15      256.07      297.07     33.42 o 
   2   4  15     3937.36     4069.67    129.43 o 
   4   4  15      735.60      120.18    387.63 o 
   6   4  15        2.13       20.53     20.62 o 
   8   4  15     5302.07     5491.60    230.73 o 
  10   4  15     3016.68     3078.16    180.33 o 
  12   4  15        3.52      -13.54     25.44 o 
  14   4  15       47.78       47.96     26.62 o 
  16   4  15       34.86       29.94     26.47 o 
 -15   5  15      114.55      139.70     81.52 o 
 -13   5  15      880.33     1095.66    196.71 o 
 -11   5  15        7.01      -60.79     60.79 o 
  -9   5  15     1462.21     1656.88    217.65 o 
  -7   5  15        0.02       17.12     38.35 o 
  -5   5  15      182.20      161.83     36.53 o 
  -3   5  15        2.65       -8.33     10.43 o 
  -1   5  15       34.29       20.45     25.97 o 
   1   5  15       96.19       92.62     43.29 o 
   3   5  15      141.41      146.31     32.15 o 
   5   5  15        9.00      -21.44     29.57 o 
   7   5  15      244.73      268.17     74.08 o 
   9   5  15       35.66        3.74     26.30 o 
  11   5  15     1539.53     1692.38    215.75 o 
  13   5  15      177.07      204.90     49.75 o 
  15   5  15       52.67       87.60     61.68 o 
 -14   6  15        1.05       35.27     34.86 o 
 -12   6  15        0.51       37.78     53.17 o 
 -10   6  15      226.50      311.90     96.93 o 
  -8   6  15        0.27       24.35     33.01 o 
  -6   6  15      472.27      579.49    128.26 o 
  -4   6  15       37.29       48.03     23.52 o 
  -2   6  15       55.57       22.17     29.37 o 
   0   6  15      271.94      348.70     55.87 o 
   2   6  15     1548.19     1604.55     92.08 o 
   4   6  15       41.40      -15.03     15.03 o 
   6   6  15      960.83     1140.50    160.00 o 
   8   6  15      617.55      576.37    122.75 o 
  10   6  15      451.38      416.57    105.40 o 
  12   6  15       77.93       75.22     50.49 o 
 -13   7  15       23.14       95.42     66.76 o 
 -11   7  15       79.18      -33.70     40.99 o 
  -9   7  15      196.97      155.58     66.57 o 
  -7   7  15        2.32       -7.05     20.06 o 
  -5   7  15        6.95       66.80     47.65 o 
  -3   7  15       44.09       58.00     19.45 o 
  -1   7  15      621.72      693.10     80.77 o 
   1   7  15      574.11      770.95     87.67 o 
   3   7  15       73.39       14.82     31.54 o 
   5   7  15       88.79       28.99     30.37 o 
   7   7  15      554.87      674.07    132.41 o 
   9   7  15      265.21      396.09    108.56 o 
  11   7  15      415.72      491.19    129.35 o 
 -10   8  15        9.82       -7.46     26.56 o 
  -8   8  15       17.09      -55.06     55.06 o 
  -6   8  15       48.78       24.43     26.51 o 
  -4   8  15       44.02        0.22     36.39 o 
  -2   8  15        0.00      -13.05     25.19 o 
   0   8  15        2.44       22.95     14.21 o 
   2   8  15      120.82       89.10     42.76 o 
   4   8  15        3.68      -34.22     34.22 o 
   6   8  15        1.87        0.73     17.06 o 
   8   8  15       98.12       89.49     48.90 o 
  -5   9  15        0.05      -31.86     39.63 o 
  -3   9  15       38.65       14.26     47.56 o 
  -1   9  15        5.26       49.07     33.78 o 
   1   9  15       15.60      -43.07     43.07 o 
   3   9  15       10.14       16.07     14.75 o 
   5   9  15       98.33      171.53     70.01 o 
 -18   0  16        3.26      -60.00     60.00 o 
 -16   0  16      631.57      700.42    147.76 o 
 -14   0  16      193.12      122.43     54.46 o 
 -12   0  16      130.51      145.54     58.54 o 
 -10   0  16      175.32      240.24     65.42 o 
  -8   0  16       67.93      125.69     33.41 o 
  -6   0  16       22.72       24.24     19.46 o 
  -4   0  16       50.56       13.02     23.08 o 
   0   0  16     3949.92     3851.75    230.29 o 
   2   0  16     2244.88     2167.37    175.08 o 
   4   0  16     8321.28     8784.25    366.93 o 
   6   0  16      966.86     1011.73    129.12 o 
   8   0  16     2135.11     2195.94    199.80 o 
  10   0  16    11572.71    12066.36    495.21 o 
  12   0  16        0.08       14.81     27.59 o 
  14   0  16      133.06      248.42     86.38 o 
  16   0  16      569.43      963.96    164.31 o 
 -17   1  16       37.85       52.38     25.99 o 
 -15   1  16      313.39      383.78     72.66 o 
 -13   1  16      181.08      214.22     52.56 o 
 -11   1  16       56.75       71.73     18.43 o 
  -9   1  16      141.71      123.07     40.83 o 
  -7   1  16      332.02      306.05     47.44 o 
  -5   1  16     4139.15     4317.12    136.17 o 
  -3   1  16     3999.72     4245.55    126.30 o 
  -1   1  16     1441.42     1711.13    148.80 o 
   1   1  16     5782.41     6308.72    210.19 o 
   3   1  16       43.96       47.78     16.87 o 
   5   1  16      172.94      214.20     44.65 o 
   7   1  16     1285.10     1239.15    104.87 o 
   9   1  16     6563.01     6378.06    248.29 o 
  11   1  16       12.95        0.40     21.13 o 
  13   1  16       57.31       66.42     22.06 o 
  15   1  16      341.39      407.59     72.05 o 
  17   1  16      104.91       60.70     34.94 o 
 -18   2  16      197.52       59.57     45.05 o 
 -16   2  16       72.04       22.42     29.76 o 
 -14   2  16       14.73       20.05     36.25 o 
 -12   2  16      487.50      516.58     74.93 o 
 -10   2  16        8.36       14.15     15.15 o 
  -8   2  16     2733.47     2623.37    139.05 o 
  -6   2  16     1157.96     1156.04     84.21 o 
  -4   2  16      335.94      352.20     42.59 o 
  -2   2  16      227.92       47.39    115.58 o 
   0   2  16     6944.72     6960.22    300.65 o 
   2   2  16      490.71      466.91     47.53 o 
   4   2  16      136.87      126.61     32.23 o 
   6   2  16      488.52      429.60     61.76 o 
   8   2  16      131.28      149.87     44.18 o 
  10   2  16     2786.18     2713.56    226.30 o 
  12   2  16       50.05       32.80     25.32 o 
  14   2  16      131.34      112.44     47.47 o 
  16   2  16      246.75      331.11    133.06 o 
 -17   3  16      181.54      157.21     88.34 o 
 -15   3  16       87.68       21.60     40.73 o 
 -13   3  16       84.50       59.24     43.32 o 
 -11   3  16      261.86      300.28     40.65 o 
  -9   3  16      205.96      233.95     32.20 o 
  -7   3  16     3481.54     3612.73    112.47 o 
  -5   3  16     2855.53     2784.98     89.97 o 
  -3   3  16      119.08      103.17     26.38 o 
  -1   3  16      534.26      501.69     78.67 o 
   1   3  16     8895.90     8782.14    345.19 o 
   3   3  16       89.53       64.29     20.20 o 
   5   3  16      199.36      179.45     39.55 o 
   7   3  16      358.24      320.20     79.31 o 
   9   3  16     4679.34     4955.47    224.86 o 
  11   3  16       69.63       44.91     55.33 o 
  13   3  16      221.48      286.29     65.74 o 
  15   3  16        2.22      -21.32     22.53 o 
 -16   4  16       17.41       68.87     49.05 o 
 -14   4  16        5.39      -22.80     22.80 o 
 -12   4  16      339.08      411.65    115.08 o 
 -10   4  16       17.52       52.99     39.40 o 
  -8   4  16       39.65       45.23     14.68 o 
  -6   4  16     4106.93     4434.95    167.96 o 
  -4   4  16      880.63      911.45     61.55 o 
  -2   4  16       35.95       11.45     10.61 o 
   0   4  16        9.69       11.07      8.43 o 
   2   4  16      312.34      358.34    106.04 o 
   4   4  16      544.83      153.35    355.71 o 
   6   4  16       50.00       49.40     18.93 o 
   8   4  16        3.72       29.76     26.76 o 
  10   4  16      131.23       72.55     37.50 o 
  12   4  16      196.64      261.63     55.74 o 
  14   4  16      128.28      225.80     54.40 o 
 -15   5  16      121.84      200.14    100.10 o 
 -13   5  16      365.77      481.08    132.83 o 
 -11   5  16      195.60      282.11     92.63 o 
  -9   5  16      450.57      497.39    127.05 o 
  -7   5  16        0.01       19.21     11.64 o 
  -5   5  16      237.72      259.35     32.29 o 
  -3   5  16      190.20       63.86     76.93 o 
  -1   5  16     1440.04     1474.71    139.06 o 
   1   5  16      469.79      431.41     57.09 o 
   3   5  16      365.57      359.19     61.05 o 
   5   5  16       21.08      -35.22     35.22 o 
   7   5  16       51.93       74.89     52.49 o 
   9   5  16       40.98       83.78     54.81 o 
  11   5  16       68.76       68.95     49.58 o 
  13   5  16        0.90       34.34     36.78 o 
 -14   6  16        9.51      -36.21     45.55 o 
 -12   6  16       92.80      169.04     83.02 o 
 -10   6  16       16.90       29.17     26.97 o 
  -8   6  16       41.25       10.23     27.96 o 
  -6   6  16      235.12      119.86     55.33 o 
  -4   6  16       90.08       69.00     24.98 o 
  -2   6  16      202.28      157.48     36.95 o 
   0   6  16      185.37      233.97     59.16 o 
   2   6  16      136.13      116.98     24.49 o 
   4   6  16      121.50      117.77     46.64 o 
   6   6  16        0.01       12.27     26.29 o 
   8   6  16      375.92      395.61    100.30 o 
  10   6  16       13.59        6.82     35.82 o 
  12   6  16        0.00      -45.18     45.18 o 
 -11   7  16      137.39      155.18     89.67 o 
  -9   7  16       92.26       78.19     55.07 o 
  -7   7  16      373.17      373.71    106.52 o 
  -5   7  16        0.63       18.23     28.54 o 
  -3   7  16      116.69       85.62     28.94 o 
  -1   7  16      434.08      344.11     57.03 o 
   1   7  16      481.34      555.56     75.85 o 
   3   7  16       29.06        7.17     15.06 o 
   5   7  16      147.49      118.75     55.22 o 
   7   7  16       64.86       76.86     47.31 o 
   9   7  16       89.01       56.84     44.13 o 
  11   7  16       19.07       28.24     35.64 o 
 -10   8  16       41.97      -22.04     38.44 o 
  -8   8  16       17.06      -57.25     57.25 o 
  -6   8  16       29.02       78.62     53.72 o 
  -4   8  16      189.97      174.20     77.45 o 
  -2   8  16      391.96      365.38    108.80 o 
   0   8  16      133.37      254.86     54.33 o 
   2   8  16       65.14       82.17     32.24 o 
   4   8  16        0.20      -39.73     39.73 o 
   6   8  16       51.85       92.04     39.42 o 
   8   8  16       25.74      -27.72     33.88 o 
  -5   9  16      114.65      123.73     59.79 o 
  -3   9  16      122.92       75.61     64.47 o 
  -1   9  16        0.26       81.12     55.33 o 
   1   9  16      132.41      155.06     75.59 o 
   3   9  16      123.15      145.38     54.44 o 
   5   9  16        1.25      -51.61     51.61 o 
 -17   1  17       42.05       41.12     22.79 o 
 -15   1  17      394.28      456.36     80.27 o 
 -13   1  17       16.99       91.17    186.21 o 
 -11   1  17       68.30       53.97     43.94 o 
  -9   1  17        0.20        7.27     18.79 o 
  -7   1  17      416.34      496.13     61.18 o 
  -5   1  17      350.94      404.76     51.04 o 
  -3   1  17      438.66      503.54     40.23 o 
  -1   1  17      178.23      173.57     51.52 o 
   1   1  17       77.02      102.76     31.52 o 
   3   1  17      819.11      679.02     72.67 o 
   5   1  17      254.10      268.29     49.74 o 
   7   1  17     2702.85     2895.14    165.33 o 
   9   1  17        1.17       15.21     19.69 o 
  11   1  17       27.93       22.10     19.03 o 
  13   1  17        5.27       29.63     20.02 o 
  15   1  17      146.68      128.91     43.57 o 
  17   1  17       76.88      105.19     59.07 o 
 -18   2  17       10.25      -30.41     41.98 o 
 -16   2  17      525.03      617.78    147.74 o 
 -14   2  17      403.56      397.79     68.37 o 
 -12   2  17       14.93        6.77     15.37 o 
 -10   2  17      580.58      593.11     73.85 o 
  -8   2  17     1371.19     1406.04    103.99 o 
  -6   2  17      109.89       98.94     20.90 o 
  -4   2  17       20.09       27.36     15.85 o 
  -2   2  17       49.49       56.60     35.57 o 
   0   2  17     1171.36     1228.22    131.80 o 
   2   2  17      171.36      183.52     34.21 o 
   4   2  17      509.15      478.29     67.36 o 
   6   2  17        0.09       -8.34     14.58 o 
   8   2  17     2311.88     2260.60    149.85 o 
  10   2  17        0.06       -5.31     17.20 o 
  12   2  17       36.62        4.16     16.87 o 
  14   2  17       32.89       53.59     46.99 o 
  16   2  17       10.67       30.39     23.07 o 
 -17   3  17      641.07      837.06    181.87 o 
 -15   3  17      134.34       92.58     55.97 o 
 -13   3  17       85.47       82.31     51.14 o 
 -11   3  17       78.14       93.40     59.53 o 
  -9   3  17      288.79      250.27     75.90 o 
  -7   3  17      823.64      867.89     69.25 o 
  -5   3  17       37.68       23.36     11.73 o 
  -3   3  17      271.66      221.44     26.75 o 
  -1   3  17     1980.93     1934.18    163.96 o 
   1   3  17        7.54       -9.25     20.05 o 
   3   3  17       74.71       81.83     25.95 o 
   5   3  17        4.77       17.95     17.48 o 
   7   3  17      183.28      239.94     48.00 o 
   9   3  17     1678.19     1693.59    134.77 o 
  11   3  17     1069.29     1001.64    108.22 o 
  13   3  17        0.01      -18.25     18.25 o 
  15   3  17      212.07      227.02     60.05 o 
 -16   4  17        4.47      -36.02     70.72 o 
 -14   4  17      134.45      181.01     76.32 o 
 -12   4  17        0.01       13.16     30.58 o 
 -10   4  17      544.48      644.26    135.31 o 
  -8   4  17        0.17       -6.07     17.88 o 
  -6   4  17        0.01       -0.96      7.90 o 
  -4   4  17     1791.91     1949.93    121.32 o 
  -2   4  17     1963.67     1948.37    123.52 o 
   0   4  17      214.06      204.43     25.94 o 
   2   4  17      645.12      554.41     59.58 o 
   4   4  17     1027.81      762.07    178.50 o 
   6   4  17     1248.75     1117.30    149.90 o 
   8   4  17     1717.68     1672.06    133.45 o 
  10   4  17      125.72       87.25     35.73 o 
  12   4  17       21.65      -16.44     23.55 o 
  14   4  17      261.33      287.34    101.85 o 
 -15   5  17       80.62       86.50     63.46 o 
 -13   5  17       57.26      129.37     71.00 o 
 -11   5  17      279.11      249.16     94.77 o 
  -9   5  17     1649.48     1933.09    245.73 o 
  -7   5  17      130.51       73.42     37.08 o 
  -5   5  17     2299.35     2105.47     94.88 o 
  -3   5  17       76.84       93.15     33.22 o 
  -1   5  17      206.05      150.22     33.06 o 
   1   5  17       38.30       29.46     10.95 o 
   3   5  17        9.42        6.32     19.75 o 
   5   5  17      114.27      130.27     53.82 o 
   7   5  17        8.10       38.49     36.49 o 
   9   5  17      760.80      921.94    154.69 o 
  11   5  17       90.22       45.87     40.01 o 
  13   5  17        2.67       14.80     17.97 o 
 -14   6  17       94.37      103.86     64.54 o 
 -12   6  17       62.99     1267.37    238.34 o 
 -10   6  17        1.22      -59.96     59.96 o 
  -8   6  17        1.79      -12.87     24.55 o 
  -6   6  17      123.26       91.41     59.06 o 
  -4   6  17       21.82      -12.87     37.12 o 
  -2   6  17       82.31       99.00     32.78 o 
   0   6  17       29.89       26.98     30.32 o 
   2   6  17      152.78      147.47     59.41 o 
   4   6  17       27.60       49.53     28.08 o 
   6   6  17      293.61      249.43     78.74 o 
   8   6  17     1677.90     1981.43    227.64 o 
  10   6  17     1134.75     1130.32    181.75 o 
  12   6  17       23.37       34.39     21.53 o 
 -11   7  17      270.43      291.17     98.37 o 
  -9   7  17        1.74      -25.19     35.80 o 
  -7   7  17       10.10      -14.43     33.79 o 
  -5   7  17       21.84       95.49     54.40 o 
  -3   7  17     1136.19     1284.24    106.53 o 
  -1   7  17      439.09      491.85     70.17 o 
   1   7  17     1465.27     1449.51    125.88 o 
   3   7  17      710.02      787.72    125.31 o 
   5   7  17      182.03      139.33     59.23 o 
   7   7  17      296.46      274.54     80.02 o 
   9   7  17        6.41       13.41     24.05 o 
  11   7  17      175.17      221.20     77.34 o 
  -8   8  17        0.20      -48.20     48.20 o 
  -6   8  17      125.18      146.81     65.49 o 
  -4   8  17       23.62       63.60     54.10 o 
  -2   8  17      537.81      591.50    139.01 o 
   0   8  17      130.72      151.21     42.27 o 
   2   8  17       74.73       74.45     28.68 o 
   4   8  17       36.27       68.58     50.39 o 
   6   8  17        2.34       42.89     45.10 o 
   8   8  17      215.98      255.45     86.17 o 
  -5   9  17        3.50      -54.09     54.09 o 
  -3   9  17       81.16       74.49     56.54 o 
  -1   9  17      225.47      402.00    116.30 o 
   1   9  17      371.46      492.10    131.29 o 
   3   9  17      236.11      409.57     92.25 o 
 -18   0  18        1.38      -47.96     47.96 o 
 -16   0  18      139.39      162.34     66.48 o 
 -14   0  18       15.91       -3.28     21.12 o 
 -12   0  18       32.91      100.10     54.91 o 
 -10   0  18     2887.58     2780.83    235.26 o 
  -8   0  18      265.83      296.03     73.70 o 
  -6   0  18      707.24      774.81     77.43 o 
  -4   0  18       24.33       12.93     10.72 o 
  -2   0  18      459.36      349.12     72.84 o 
   0   0  18       43.58      277.30     48.34 o 
   2   0  18       32.34       27.13     27.17 o 
   4   0  18      247.05      227.07     60.32 o 
   6   0  18      119.91      152.62     58.04 o 
   8   0  18     1460.04     1467.96    169.15 o 
  10   0  18      291.48      202.70     69.30 o 
  12   0  18      490.01      600.41    120.34 o 
  14   0  18     1460.14     1747.54    215.85 o 
  16   0  18      215.11      234.32     87.16 o 
 -17   1  18      532.01      473.14     86.98 o 
 -15   1  18        7.59      -35.35     56.10 o 
 -13   1  18       31.28        8.08     18.56 o 
 -11   1  18      412.24      421.98     68.99 o 
  -9   1  18       13.43       29.93     11.97 o 
  -7   1  18      731.72      726.35     74.90 o 
  -5   1  18      799.45      726.93     70.51 o 
  -3   1  18      747.95      677.74     64.43 o 
  -1   1  18     1325.57     1332.06    141.22 o 
   1   1  18     2466.52     2697.02    117.72 o 
   3   1  18        4.64        4.33     13.21 o 
   5   1  18      574.00      598.26     74.24 o 
   7   1  18     1823.02     1947.34    167.57 o 
   9   1  18     3223.48     3149.72    184.20 o 
  11   1  18      314.14      341.32     88.55 o 
  13   1  18       50.93       86.24     34.76 o 
  15   1  18       11.62      -30.59     30.59 o 
 -16   2  18      215.40      231.10     87.55 o 
 -14   2  18      353.57      387.38     73.20 o 
 -12   2  18     1830.50     1827.07    141.37 o 
 -10   2  18        0.21      -17.52     26.18 o 
  -8   2  18     1721.57     1905.01    122.84 o 
  -6   2  18      116.62      137.02     31.17 o 
  -4   2  18      200.33      160.93     31.80 o 
  -2   2  18      421.57      435.12     83.60 o 
   0   2  18     1230.76     1434.36    103.04 o 
   2   2  18     1137.35      978.80     91.87 o 
   4   2  18      536.62      506.68     68.45 o 
   6   2  18       26.83       56.69     28.08 o 
   8   2  18        6.37       25.32     20.03 o 
  10   2  18      725.59      747.70     90.48 o 
  12   2  18        8.88       -2.72     17.00 o 
  14   2  18      100.31       85.79     33.51 o 
  16   2  18      120.98      197.20     55.38 o 
 -17   3  18       14.16      112.88     79.78 o 
 -15   3  18       23.98       15.15     38.69 o 
 -13   3  18      197.93      203.57     84.23 o 
 -11   3  18      233.91      216.58     42.79 o 
  -9   3  18      327.91      230.73     32.58 o 
  -7   3  18      710.97      598.40    118.12 o 
  -5   3  18      317.54      306.73     59.88 o 
  -3   3  18     6159.88     6157.39    145.05 o 
  -1   3  18     5091.24     5108.64    270.74 o 
   1   3  18      110.84      195.99     54.03 o 
   3   3  18     2160.42      391.31   1227.84 o 
   5   3  18      597.72      653.99     79.70 o 
   7   3  18      193.04      208.00     44.41 o 
   9   3  18     2864.45     3073.21    185.79 o 
  11   3  18        0.03       -9.59     17.15 o 
  13   3  18      174.25      269.53     59.90 o 
  15   3  18       18.91       71.04     34.08 o 
 -16   4  18        5.50       -5.58     26.92 o 
 -14   4  18        1.24      -62.47     62.47 o 
 -12   4  18       63.75       23.57     33.56 o 
 -10   4  18      207.85      258.82     91.76 o 
  -8   4  18      288.25      326.16     61.11 o 
  -6   4  18      408.73       56.11    241.66 o 
  -4   4  18        0.44       11.55     25.43 o 
  -2   4  18     3009.91     2815.30    141.57 o 
   0   4  18     2540.44     2527.08    111.02 o 
   2   4  18      526.50      564.71     61.29 o 
   4   4  18        0.00       42.90     35.74 o 
   6   4  18       16.89       62.14     37.33 o 
   8   4  18      333.50      376.25     65.16 o 
  10   4  18        0.84      -25.13     25.13 o 
  12   4  18       55.91       32.58     24.59 o 
  14   4  18      147.55      135.64     59.07 o 
 -15   5  18        0.43        3.11     27.49 o 
 -13   5  18      210.28      259.18    111.34 o 
 -11   5  18        3.29      -62.54     62.54 o 
  -9   5  18     1603.46     1652.93    229.14 o 
  -7   5  18      175.25      180.10     69.73 o 
  -5   5  18       22.30       13.94     10.32 o 
  -3   5  18     1802.65     1746.14    122.31 o 
  -1   5  18     1075.16      994.46    121.96 o 
   1   5  18     1724.63     1848.00     96.53 o 
   3   5  18       39.36       49.40     22.25 o 
   5   5  18      101.87       61.29     44.42 o 
   7   5  18        8.76      -21.59     33.00 o 
   9   5  18     2013.09     2346.79    249.08 o 
  11   5  18        7.86       98.10     53.20 o 
  13   5  18       24.68       53.22     27.29 o 
 -12   6  18        3.84       37.10     64.76 o 
 -10   6  18       31.19       48.35     46.56 o 
  -8   6  18      128.70       93.55     48.88 o 
  -6   6  18       98.83      141.71     58.41 o 
  -4   6  18        0.39        9.23     25.14 o 
  -2   6  18     2091.72     2213.04    144.55 o 
   0   6  18      825.52      935.94    126.10 o 
   2   6  18       42.26       71.65     43.03 o 
   4   6  18       86.14      105.60     51.19 o 
   6   6  18      847.93      934.91    150.11 o 
   8   6  18      912.49     1118.30    173.93 o 
  10   6  18        0.03       -4.60     26.26 o 
  12   6  18       24.16      117.37     74.59 o 
 -11   7  18      155.23      283.42    110.14 o 
  -9   7  18       19.47       -9.84     57.71 o 
  -7   7  18        0.06       -7.07     29.73 o 
  -5   7  18        9.14      -57.95     57.95 o 
  -3   7  18       74.62       42.54     22.42 o 
  -1   7  18      396.48      386.25     83.08 o 
   1   7  18       46.58       72.92     28.63 o 
   3   7  18       34.21       79.60     43.90 o 
   5   7  18      239.17      151.29     55.35 o 
   7   7  18       62.24       21.80     30.28 o 
   9   7  18       27.17      -29.88     37.09 o 
  -8   8  18       74.85      107.32     59.75 o 
  -6   8  18       20.17       95.45     60.96 o 
  -4   8  18        0.26      -60.61     60.61 o 
  -2   8  18      535.45      637.49    142.33 o 
   0   8  18      850.86      972.36    106.10 o 
   2   8  18      213.12      119.71     41.34 o 
   4   8  18      112.24      168.86     58.97 o 
   6   8  18        3.83        7.99     22.13 o 
  -3   9  18        0.17       42.47     44.92 o 
  -1   9  18      142.32      279.87    100.97 o 
   1   9  18        5.55       38.94     41.71 o 
 -17   1  19       74.18       50.92     42.56 o 
 -15   1  19       19.05       10.62     19.11 o 
 -13   1  19        5.23       28.32     26.06 o 
 -11   1  19      745.01      804.77     91.20 o 
  -9   1  19      240.57      288.64     52.94 o 
  -7   1  19       30.89       32.75     17.27 o 
  -5   1  19      110.58      105.82     21.94 o 
  -3   1  19     2421.43     2738.76    110.68 o 
  -1   1  19      216.56      223.10     62.47 o 
   1   1  19      171.08      209.59     41.01 o 
   3   1  19      776.67      765.82     82.95 o 
   5   1  19      120.77       43.55     41.04 o 
   7   1  19        0.30       14.93     16.61 o 
   9   1  19      203.74      218.62     46.31 o 
  11   1  19      118.48      123.15     41.16 o 
  13   1  19        0.48        9.32     43.97 o 
  15   1  19       51.89       63.10     73.74 o 
 -16   2  19       48.22       35.35     23.63 o 
 -14   2  19       42.20       15.86     44.69 o 
 -12   2  19       92.12      137.88     69.70 o 
 -10   2  19      735.52      752.48     66.06 o 
  -8   2  19      316.17      313.21     50.06 o 
  -6   2  19       60.54       75.12     24.26 o 
  -4   2  19     3253.86     2951.92    143.57 o 
  -2   2  19      106.29       89.28     28.23 o 
   0   2  19      281.72      228.72     64.47 o 
   2   2  19       44.78       63.20     23.85 o 
   4   2  19       71.35       55.86     20.11 o 
   6   2  19      268.81      278.85     81.31 o 
   8   2  19       36.52       27.83     20.58 o 
  10   2  19      121.68      107.72     40.09 o 
  12   2  19       36.39       71.92     28.14 o 
  14   2  19       78.04       48.85    117.63 o 
  16   2  19      292.35      272.06     67.75 o 
 -15   3  19       87.08      161.71     84.76 o 
 -13   3  19       75.74      109.71     60.18 o 
 -11   3  19       14.55       16.06     44.48 o 
  -9   3  19        0.09       10.93     12.88 o 
  -7   3  19      547.23      594.54     61.53 o 
  -5   3  19      679.37      701.84     61.11 o 
  -3   3  19     2786.04     2800.72    102.47 o 
  -1   3  19     2354.32     2203.99    129.00 o 
   1   3  19      190.30      220.41     60.43 o 
   3   3  19     2672.60     2621.52    217.17 o 
   5   3  19      542.83      498.21     56.45 o 
   7   3  19       50.90       49.58     45.06 o 
   9   3  19     1247.12     1370.03    126.53 o 
  11   3  19      101.38       84.38     31.41 o 
  13   3  19       42.08       44.58     85.19 o 
  15   3  19      667.94      683.09    101.79 o 
 -16   4  19       10.57      100.96     67.14 o 
 -14   4  19        0.12      -50.50     50.50 o 
 -12   4  19      188.66      154.52     68.71 o 
 -10   4  19        4.39       10.20     23.93 o 
  -8   4  19      184.49       17.96     71.72 o 
  -6   4  19     3720.10     3641.63    300.48 o 
  -4   4  19        0.21      -17.30     17.30 o 
  -2   4  19       73.76      106.73     15.42 o 
   0   4  19     3091.87     2994.81    180.44 o 
   2   4  19      592.19      587.58     64.09 o 
   4   4  19       41.03      107.98     53.68 o 
   6   4  19      680.71      692.06    124.53 o 
   8   4  19      129.69      180.79     47.24 o 
  10   4  19       75.71       13.02     68.95 o 
  12   4  19        6.08      -24.98     25.66 o 
  14   4  19        2.56       43.00     28.68 o 
 -13   5  19      144.85      173.28     78.52 o 
 -11   5  19      386.05      389.65    110.90 o 
  -9   5  19        1.52      -68.14     68.14 o 
  -7   5  19       48.99       26.09     33.52 o 
  -5   5  19      631.90      710.33     76.82 o 
  -3   5  19     5043.60     5433.67    355.98 o 
  -1   5  19      363.54      309.45     69.54 o 
   1   5  19     1018.54      939.43     77.39 o 
   3   5  19       47.98       35.19     18.62 o 
   5   5  19       74.60       73.26     39.83 o 
   7   5  19       72.57       78.59     45.29 o 
   9   5  19      518.42      678.06    137.40 o 
  11   5  19       35.31       33.13     39.03 o 
  13   5  19      109.49      193.87     75.93 o 
 -12   6  19       33.13       52.05     63.32 o 
 -10   6  19       95.75       48.44     38.66 o 
  -8   6  19       22.84      -43.62     63.26 o 
  -6   6  19      404.41      401.56    110.87 o 
  -4   6  19      153.60      113.20     98.72 o 
  -2   6  19      310.30      419.38     65.76 o 
   0   6  19       55.77       88.16     39.78 o 
   2   6  19       46.42       48.84     38.50 o 
   4   6  19       85.16      127.44     53.64 o 
   6   6  19      116.32      163.62     63.81 o 
   8   6  19      866.51     1002.06    166.97 o 
  10   6  19       32.00        2.80     40.56 o 
  12   6  19      104.43      115.27     64.93 o 
 -11   7  19      113.77      121.02     73.93 o 
  -9   7  19      156.78      111.82     57.62 o 
  -7   7  19        4.83      -15.74     22.23 o 
  -5   7  19       19.17       21.85     21.53 o 
  -3   7  19     1143.05     1267.14    133.31 o 
  -1   7  19     1010.80     1373.85    122.02 o 
   1   7  19        0.24      -12.07     16.65 o 
   3   7  19        5.13      -31.10     31.10 o 
   5   7  19      474.98      469.31    111.30 o 
   7   7  19      353.35      393.24    100.71 o 
   9   7  19      984.78      973.10    173.25 o 
  -8   8  19       80.76      225.20    101.59 o 
  -6   8  19       53.05       79.69     57.31 o 
  -4   8  19       62.93      123.15     63.94 o 
  -2   8  19     1185.54     1535.65    226.65 o 
   0   8  19        0.10      -23.96     46.23 o 
   2   8  19       11.71      -12.01     38.56 o 
   4   8  19       27.12      -13.07     24.15 o 
   6   8  19        4.18       46.09     42.51 o 
 -16   0  20      184.28      211.40     83.64 o 
 -14   0  20       70.13       78.72     40.61 o 
 -12   0  20      735.36      566.01    117.79 o 
 -10   0  20      680.93      444.95     93.95 o 
  -8   0  20        0.88       19.85     21.50 o 
  -6   0  20      630.59      538.05     92.83 o 
  -4   0  20     3125.86     2894.21    205.83 o 
   0   0  20     4279.16     4416.15    279.62 o 
   2   0  20     1399.98     1492.47    166.17 o 
   4   0  20     1979.70     1741.16    185.65 o 
   6   0  20        5.32      -10.68     35.25 o 
   8   0  20       64.12       37.49     33.53 o 
  10   0  20      393.93      318.55     83.69 o 
  12   0  20      642.50      518.68    114.91 o 
  14   0  20      190.95      104.77     48.67 o 
  16   0  20      329.61      472.02    124.85 o 
 -17   1  20      129.11      141.62     73.11 o 
 -15   1  20      147.46      135.41     60.73 o 
 -13   1  20      404.23      486.37     79.75 o 
 -11   1  20      135.14      134.08     39.55 o 
  -9   1  20        0.00       -8.41     16.75 o 
  -7   1  20      256.32      256.24     45.57 o 
  -5   1  20       62.64       64.03     20.16 o 
  -3   1  20     2269.37     2111.21    120.31 o 
  -1   1  20     1256.26     1146.50    140.02 o 
   1   1  20        4.00       -6.88     12.94 o 
   3   1  20      782.15      705.09     81.01 o 
   5   1  20       43.41      113.69     35.29 o 
   7   1  20      620.32      671.68     85.45 o 
   9   1  20      166.21      144.54     43.96 o 
  11   1  20      211.01      187.98     49.82 o 
  13   1  20      660.08      677.94     95.62 o 
  15   1  20       46.96       48.01     30.72 o 
 -16   2  20       33.62       50.31     30.58 o 
 -14   2  20        0.00        9.60     21.73 o 
 -12   2  20       29.60       13.48     19.52 o 
 -10   2  20      694.75      595.95     76.47 o 
  -8   2  20     3773.46     3872.91    144.68 o 
  -6   2  20       14.76        3.11     10.74 o 
  -4   2  20       49.63       45.66     15.51 o 
  -2   2  20       13.51       38.18     26.37 o 
   0   2  20      511.06      540.14     97.51 o 
   2   2  20      915.11      914.60     94.33 o 
   4   2  20      427.15      462.09     68.23 o 
   6   2  20      282.93      348.61     77.04 o 
   8   2  20      109.50      180.26    112.80 o 
  10   2  20      208.08      218.64     55.55 o 
  12   2  20      263.89      216.98     91.01 o 
  14   2  20       30.53       75.17     28.68 o 
 -15   3  20       16.37       -0.76     60.73 o 
 -13   3  20      205.64      181.18     76.93 o 
 -11   3  20      294.69      327.86     57.15 o 
  -9   3  20     1232.52     1128.98     94.90 o 
  -7   3  20       14.49       23.31     17.80 o 
  -5   3  20        2.00       11.51     44.71 o 
  -3   3  20      347.01      319.55     32.45 o 
  -1   3  20      176.42      222.51     64.48 o 
   1   3  20      781.91      890.30    125.16 o 
   3   3  20     3126.86     2978.63    235.93 o 
   5   3  20     1658.52     1527.00    166.58 o 
   7   3  20     2840.20     3076.67    327.42 o 
   9   3  20     1922.63     2173.86    162.44 o 
  11   3  20        0.05       13.05     26.65 o 
  13   3  20      104.16       73.84     48.48 o 
  15   3  20      128.50      162.03     46.45 o 
 -14   4  20      121.54       32.33     34.00 o 
 -12   4  20      126.37      -11.61     30.76 o 
 -10   4  20        0.94       31.52     35.25 o 
  -8   4  20        0.54      -10.10     26.29 o 
  -6   4  20      358.34      402.61    100.48 o 
  -4   4  20       70.70      101.31     23.25 o 
  -2   4  20     2206.78     2054.35     62.92 o 
   0   4  20      891.22      901.79     71.08 o 
   2   4  20      473.79      415.31     54.56 o 
   4   4  20      568.56      620.43    115.37 o 
   6   4  20      596.66      670.11    121.95 o 
   8   4  20       32.75       22.04     32.06 o 
  10   4  20       78.66      117.51     40.09 o 
  12   4  20        3.73       83.68     37.32 o 
  14   4  20        3.48       85.16     42.04 o 
 -13   5  20       19.28       -0.27     41.74 o 
 -11   5  20      119.94      139.65     74.03 o 
  -9   5  20      125.28      108.28     50.53 o 
  -7   5  20      180.20      167.01     68.82 o 
  -5   5  20      480.27      479.29     65.22 o 
  -3   5  20     2896.75     3058.57    170.81 o 
  -1   5  20      120.95       96.14     43.01 o 
   1   5  20       69.55        0.25     28.78 o 
   3   5  20       18.69       22.68     28.75 o 
   5   5  20      128.38      114.13     53.99 o 
   7   5  20      331.90      338.45     90.29 o 
   9   5  20      585.11      649.93    136.30 o 
  11   5  20       10.03      -25.63     42.77 o 
  13   5  20      352.59      278.49     98.44 o 
 -12   6  20       43.98       81.54     70.02 o 
 -10   6  20      219.80      173.93     76.70 o 
  -8   6  20        0.24       48.82     29.47 o 
  -6   6  20      185.76      179.60     82.13 o 
  -4   6  20      906.62     1093.09    101.18 o 
  -2   6  20     1316.48     1291.65    115.40 o 
   0   6  20      348.87      208.48     64.26 o 
   2   6  20      166.72      138.11     49.44 o 
   4   6  20      484.84      429.94    103.50 o 
   6   6  20      434.97      488.26    114.25 o 
   8   6  20       15.06      -23.94     32.60 o 
  10   6  20       23.26      -21.51     32.53 o 
  -9   7  20       53.87      169.52     70.28 o 
  -7   7  20       18.24       35.37     44.43 o 
  -5   7  20       16.68      -65.58     65.58 o 
  -3   7  20      489.13      600.60     79.02 o 
  -1   7  20       30.74       -0.23     39.36 o 
   1   7  20      248.20      284.48     62.82 o 
   3   7  20        5.78      -10.13     21.56 o 
   5   7  20       37.31       53.13     41.44 o 
   7   7  20       18.94       -0.81     30.03 o 
   9   7  20        0.75      -58.95     58.95 o 
  -6   8  20       72.96      163.44     81.93 o 
  -4   8  20       53.45        7.06     23.81 o 
  -2   8  20      868.43     1043.73    191.91 o 
   0   8  20      111.22       64.36     54.45 o 
   2   8  20       13.30       10.95     17.80 o 
   4   8  20        3.92      -34.93     34.93 o 
   6   8  20      887.07      933.74    164.02 o 
 -17   1  21       51.27       56.64     33.10 o 
 -15   1  21      124.85      205.82     51.91 o 
 -13   1  21       42.95       45.10     20.46 o 
 -11   1  21       46.39       12.42     29.42 o 
  -9   1  21       54.31       78.72     30.97 o 
  -7   1  21      141.55      122.07     44.79 o 
  -5   1  21      931.03      940.89     86.92 o 
  -3   1  21      227.34      333.31     50.75 o 
  -1   1  21        7.29       23.15     37.81 o 
   1   1  21      263.81      327.83     64.91 o 
   3   1  21      147.41      156.75     43.28 o 
   5   1  21        1.64       11.04     32.49 o 
   7   1  21      227.49      158.99     41.93 o 
   9   1  21       32.99        4.90     19.52 o 
  11   1  21      202.53      248.51     59.76 o 
  13   1  21       65.86       58.51     26.47 o 
  15   1  21        6.46      -16.42     23.49 o 
 -16   2  21        7.23        9.66     55.75 o 
 -14   2  21       64.73       65.21     81.81 o 
 -12   2  21      548.70      606.28     81.96 o 
 -10   2  21       30.61       31.42     21.82 o 
  -8   2  21     1603.65     1530.95    152.54 o 
  -6   2  21     1006.89     1110.49     93.10 o 
  -4   2  21        1.20       16.11     37.88 o 
  -2   2  21     2016.59     1909.91    179.23 o 
   0   2  21      200.01      182.20     63.18 o 
   2   2  21      239.54      284.76     56.61 o 
   4   2  21      333.90      313.48     59.16 o 
   6   2  21      763.18      848.91     97.36 o 
   8   2  21      471.60      511.71     78.58 o 
  10   2  21      597.65      636.03     90.14 o 
  12   2  21      179.52      159.40     51.58 o 
  14   2  21      103.41      128.92     47.69 o 
 -15   3  21        0.76      -64.26     64.26 o 
 -13   3  21        4.29       22.30     54.47 o 
 -11   3  21      977.34      898.54    109.93 o 
  -9   3  21        0.02       -9.11     14.23 o 
  -7   3  21      242.53      216.09     32.99 o 
  -5   3  21      265.12      268.63     40.53 o 
  -3   3  21     4276.82     4073.40    132.18 o 
  -1   3  21     2267.75     2047.04    190.01 o 
   1   3  21      195.16      184.53     60.80 o 
   3   3  21       38.65       47.53     26.79 o 
   5   3  21      985.80     1070.25    109.19 o 
   7   3  21       29.29      -16.37     22.40 o 
   9   3  21      397.61      392.64     72.78 o 
  11   3  21     1190.86     1277.24    131.85 o 
  13   3  21      141.68      212.80     59.36 o 
 -14   4  21        0.87       64.49     43.47 o 
 -12   4  21       48.02      115.65     69.33 o 
 -10   4  21        0.01      -21.44     46.96 o 
  -8   4  21       39.41       62.50     33.74 o 
  -6   4  21      186.38      171.92     60.93 o 
  -4   4  21      172.84      199.09     42.74 o 
  -2   4  21    10635.16    10262.49    321.37 o 
   0   4  21     2407.21     2279.46    202.83 o 
   2   4  21        7.54       -7.73     10.35 o 
   4   4  21     1302.59     1511.60    180.13 o 
   6   4  21        2.58      -11.01     40.39 o 
   8   4  21      714.47      714.79    106.94 o 
  10   4  21      310.45      347.28     78.23 o 
  12   4  21        4.87       17.31     42.72 o 
 -13   5  21      169.88      221.07     96.10 o 
 -11   5  21      549.29      574.28    140.73 o 
  -9   5  21      240.39      229.30     79.56 o 
  -7   5  21      145.54      161.83     81.09 o 
  -5   5  21      431.08      590.51    130.88 o 
  -3   5  21     2807.56     2935.36    172.17 o 
  -1   5  21      160.38      192.94     57.18 o 
   1   5  21      214.14      173.16     57.50 o 
   3   5  21        1.04       47.49     37.82 o 
   5   5  21       43.03       15.07     36.48 o 
   7   5  21        5.38       71.89     59.16 o 
   9   5  21       92.67      189.05     78.00 o 
  11   5  21      111.27      114.86     56.87 o 
 -12   6  21       52.85      -77.24     77.24 o 
 -10   6  21        0.14       49.50     50.37 o 
  -8   6  21      137.19      124.98     75.70 o 
  -6   6  21      217.79      242.06     95.74 o 
  -4   6  21      127.59      135.71     36.11 o 
  -2   6  21     1476.45     1634.64    134.63 o 
   0   6  21      157.65      198.61     65.85 o 
   2   6  21      129.23       95.21     38.75 o 
   4   6  21       20.75       24.77     22.42 o 
   6   6  21        4.39      -59.45     59.45 o 
   8   6  21      219.11      305.69    100.05 o 
  10   6  21       94.96      155.06     75.76 o 
  -9   7  21       71.22      -20.70     37.72 o 
  -7   7  21       86.46      226.95    104.44 o 
  -5   7  21        9.50       24.71     45.57 o 
  -3   7  21      155.30      122.32     65.59 o 
  -1   7  21      385.40      477.87    108.41 o 
   1   7  21       28.95       68.82     35.77 o 
   3   7  21      140.36      268.16     83.22 o 
   5   7  21       22.58      109.11     54.88 o 
   7   7  21      230.75      135.71     61.50 o 
  -6   8  21      157.21      215.25     92.86 o 
  -4   8  21      316.99      349.89    114.55 o 
  -2   8  21      559.82      885.23    177.58 o 
   0   8  21      103.85      412.80    132.70 o 
   2   8  21       99.05      129.43     46.44 o 
   4   8  21      128.33      189.42     69.99 o 
 -16   0  22       21.38       58.23     52.57 o 
 -14   0  22       26.91       16.01     33.76 o 
 -12   0  22     1355.83     1129.74    166.94 o 
 -10   0  22       68.90       25.99     19.06 o 
  -8   0  22      234.09      262.80     73.45 o 
  -6   0  22        4.97       20.13     28.22 o 
  -4   0  22    13476.78    12442.47    448.30 o 
   0   0  22     1966.89     2402.48    217.97 o 
   2   0  22      467.46      537.91    105.67 o 
   4   0  22        2.00      -22.57     30.89 o 
   6   0  22     4067.16     3824.04    295.15 o 
   8   0  22      301.12      225.08     75.19 o 
  10   0  22      298.96      228.55     79.70 o 
  12   0  22      159.51       83.49     49.91 o 
  14   0  22       55.32       15.88     37.04 o 
 -15   1  22      170.96      176.82     52.10 o 
 -13   1  22      566.10      651.07     93.46 o 
 -11   1  22      734.80      594.24     83.52 o 
  -9   1  22     1173.19      987.13    100.49 o 
  -7   1  22      214.51      169.95     40.71 o 
  -5   1  22       18.29        1.90     12.07 o 
  -3   1  22     8557.41     8707.26    258.06 o 
  -1   1  22      974.30      879.10    131.98 o 
   1   1  22      784.63      730.93     86.44 o 
   3   1  22       73.30      158.07     42.15 o 
   5   1  22     1298.44     1233.62    116.78 o 
   7   1  22      124.09       69.69     34.06 o 
   9   1  22       98.56       61.92     34.81 o 
  11   1  22      293.28      355.38     72.24 o 
  13   1  22        0.23       38.69     40.65 o 
  15   1  22      146.21      165.87     54.26 o 
 -16   2  22       11.49       84.51     59.42 o 
 -14   2  22      302.14      332.58     89.67 o 
 -12   2  22      308.24      283.59    108.52 o 
 -10   2  22      350.31      308.18    104.27 o 
  -8   2  22      342.14      340.48     56.58 o 
  -6   2  22       10.21        2.48     18.51 o 
  -4   2  22    13961.75    13952.41    614.14 o 
  -2   2  22      755.32      747.62    116.97 o 
   0   2  22     1417.81     1457.49    167.50 o 
   2   2  22     1690.65     1888.93    166.18 o 
   4   2  22      264.92      171.49     45.55 o 
   6   2  22     1939.24     1855.89    187.40 o 
   8   2  22      317.58      342.72     74.08 o 
  10   2  22       16.45       14.90     62.72 o 
  12   2  22      108.34       52.60     73.91 o 
  14   2  22       48.21       29.50     26.56 o 
 -15   3  22       10.19        6.81     32.22 o 
 -13   3  22       97.15      104.48     66.99 o 
 -11   3  22      425.20      462.27    121.86 o 
  -9   3  22      222.47      266.26     47.00 o 
  -7   3  22      396.26      381.28     60.61 o 
  -5   3  22      658.78      588.48     62.05 o 
  -3   3  22     4596.96     4488.31    144.00 o 
  -1   3  22       81.67      113.28     50.04 o 
   1   3  22     3953.25     4232.81    290.22 o 
   3   3  22       28.51       42.69     42.96 o 
   5   3  22     2459.79     2741.90    177.76 o 
   7   3  22      680.33      743.72     97.43 o 
   9   3  22       54.43       16.05     50.62 o 
  11   3  22      552.28      625.09    168.98 o 
  13   3  22      159.41      230.68     58.14 o 
 -14   4  22       50.22      144.02     73.80 o 
 -12   4  22       87.74       72.30     54.14 o 
 -10   4  22        1.51      -46.12     46.12 o 
  -8   4  22       82.44       90.89     59.38 o 
  -6   4  22      742.08      994.08    163.83 o 
  -4   4  22       92.15       55.96     22.71 o 
  -2   4  22     2202.40     2251.57     73.34 o 
   0   4  22       58.43       61.55     23.36 o 
   2   4  22      493.54      134.54    266.89 o 
   4   4  22      406.07      389.48     95.48 o 
   6   4  22      482.78      457.77    114.56 o 
   8   4  22       78.32       66.42     29.63 o 
  10   4  22        0.87       36.32     25.13 o 
  12   4  22        0.07      -35.10     35.10 o 
 -13   5  22       67.93      162.66     82.65 o 
 -11   5  22        1.50      128.04     81.70 o 
  -9   5  22        6.98       27.00     34.64 o 
  -7   5  22        0.05      -45.21     45.21 o 
  -5   5  22      283.31      289.39    100.68 o 
  -3   5  22        1.83       52.23     29.42 o 
  -1   5  22        9.06       -1.05     21.36 o 
   1   5  22      216.99      125.04     52.71 o 
   3   5  22       77.70       24.38     26.11 o 
   5   5  22       85.64      151.18     59.07 o 
   7   5  22      571.73      655.73    134.61 o 
   9   5  22       24.64      -39.07     39.39 o 
  11   5  22       25.99       20.42     39.33 o 
 -10   6  22        3.82       60.02     49.72 o 
  -8   6  22       52.62       72.89     61.13 o 
  -6   6  22       76.91      -37.63     40.12 o 
  -4   6  22       98.08       88.48     31.75 o 
  -2   6  22       73.93      107.45     45.09 o 
   0   6  22      145.30      297.06     77.43 o 
   2   6  22      131.72      145.14     58.37 o 
   4   6  22      468.70      361.78     96.05 o 
   6   6  22      477.56      544.66    121.81 o 
   8   6  22      161.38      180.65     76.99 o 
  10   6  22       10.98      -18.67     31.13 o 
  -9   7  22       15.03       52.83     42.73 o 
  -7   7  22       37.59       89.33     68.84 o 
  -5   7  22        8.83      -39.62     43.77 o 
  -3   7  22       70.21       27.49     25.33 o 
  -1   7  22      337.29      401.62     71.30 o 
   1   7  22      137.66      137.08     48.24 o 
   3   7  22        0.36        6.76     20.33 o 
   5   7  22      241.99      252.04     83.99 o 
   7   7  22      113.64      114.85     49.03 o 
  -4   8  22      279.91      388.20    113.97 o 
  -2   8  22      270.39      279.73     95.40 o 
   0   8  22        0.34       31.13     30.04 o 
   2   8  22       42.92      127.46     44.26 o 
 -15   1  23        9.20       48.64     28.88 o 
 -13   1  23        4.33        8.78     16.88 o 
 -11   1  23      297.11      427.92     87.60 o 
  -9   1  23       17.10      -15.41     16.30 o 
  -7   1  23      225.55      210.66     42.57 o 
  -5   1  23       85.53       63.49     26.13 o 
  -3   1  23       10.78      102.88     36.91 o 
  -1   1  23       70.22       61.92     44.87 o 
   1   1  23        0.39        7.21     20.85 o 
   3   1  23        2.94       15.59     22.07 o 
   5   1  23        1.44        9.77     28.42 o 
   7   1  23      401.35      472.62     98.65 o 
   9   1  23        0.99       -7.13     37.07 o 
  11   1  23      398.68      475.73     83.24 o 
  13   1  23        0.08        5.65     18.87 o 
 -14   2  23        2.39      -66.02     66.02 o 
 -12   2  23        8.70       48.09     30.44 o 
 -10   2  23      530.88      580.85     78.67 o 
  -8   2  23      121.45       98.22     40.09 o 
  -6   2  23     1021.84     1003.30     91.74 o 
  -4   2  23     2989.90     2956.55    152.88 o 
  -2   2  23     8221.59     8262.61    397.06 o 
   0   2  23        5.66      -32.00     32.00 o 
   2   2  23        1.46       14.63     25.58 o 
   4   2  23      152.90      185.71     48.85 o 
   6   2  23      796.03      827.19    101.33 o 
   8   2  23       24.65       17.74     51.90 o 
  10   2  23       21.48       41.51     35.61 o 
  12   2  23      166.63      123.78     44.06 o 
  14   2  23      382.98      342.85     75.63 o 
 -15   3  23       44.78      -54.15     54.15 o 
 -13   3  23      637.13      622.62    146.13 o 
 -11   3  23      280.92      312.96     96.23 o 
  -9   3  23       94.36       89.98     27.92 o 
  -7   3  23        4.23      -13.95     22.08 o 
  -5   3  23     1191.23     1052.04     85.79 o 
  -3   3  23      519.22      514.47     50.52 o 
  -1   3  23     3157.48     3283.57    252.85 o 
   1   3  23      138.05       88.71     50.09 o 
   3   3  23      759.14      735.82    127.54 o 
   5   3  23      629.25      625.31     85.36 o 
   7   3  23       98.50      124.70     40.64 o 
   9   3  23       83.30       65.15     36.32 o 
  11   3  23       92.47      134.12     46.98 o 
  13   3  23       67.15       28.58     83.28 o 
 -14   4  23        8.28      -37.57     38.03 o 
 -12   4  23       13.27      -74.28     74.28 o 
 -10   4  23      206.80      133.21     71.93 o 
  -8   4  23        2.13      -60.84     60.84 o 
  -6   4  23      217.45      151.65     66.71 o 
  -4   4  23      895.71      880.26     59.11 o 
  -2   4  23     1365.20     1330.10     77.35 o 
   0   4  23       25.05       17.41     30.73 o 
   2   4  23     1980.04     2185.93    217.91 o 
   4   4  23     7472.30     7769.13    425.90 o 
   6   4  23      454.39      386.50     98.49 o 
   8   4  23     1472.19     1567.96    146.89 o 
  10   4  23      377.88      368.56     76.32 o 
  12   4  23      267.13      271.58     65.67 o 
 -13   5  23       66.15       47.87     67.54 o 
 -11   5  23      221.98      189.99     76.45 o 
  -9   5  23       25.78       66.22     53.63 o 
  -7   5  23       72.99        4.19     29.40 o 
  -5   5  23      579.05      677.89    145.54 o 
  -3   5  23      106.64       98.18     54.70 o 
  -1   5  23      218.33      113.17     43.14 o 
   1   5  23      142.11      185.24     63.99 o 
   3   5  23      237.62      265.18     77.25 o 
   5   5  23       23.23       38.79     33.30 o 
   7   5  23        1.60       -3.19     21.46 o 
   9   5  23       40.96       33.59     27.57 o 
  11   5  23      109.60      283.01     98.72 o 
 -10   6  23      116.43      245.29    104.31 o 
  -8   6  23        0.01       30.27     21.78 o 
  -6   6  23       15.48        7.82     36.59 o 
  -4   6  23       59.38       12.21     16.24 o 
  -2   6  23     1249.02     1144.78    116.22 o 
   0   6  23       31.43       79.55     31.71 o 
   2   6  23      244.08      255.93     75.92 o 
   4   6  23      950.59      976.83    156.95 o 
   6   6  23       79.64      209.39     81.25 o 
   8   6  23       87.23       64.88     48.76 o 
  -7   7  23        5.49      -61.24     61.24 o 
  -5   7  23      964.63     1036.69    194.45 o 
  -3   7  23      160.06      101.71     60.79 o 
  -1   7  23      376.32      547.22    122.75 o 
   1   7  23      232.04      269.55     84.09 o 
   3   7  23        1.61       51.65     38.12 o 
   5   7  23        2.43        0.20     24.97 o 
   7   7  23      138.24      145.88     65.73 o 
  -2   8  23      185.28      265.25     99.02 o 
   0   8  23        4.85      -36.43     40.92 o 
 -14   0  24        5.37      -48.82     48.82 o 
 -12   0  24      985.40     1239.47    180.42 o 
 -10   0  24      189.66      238.86     71.40 o 
  -8   0  24      133.83      193.78     69.51 o 
  -6   0  24      187.58      122.10     48.24 o 
  -4   0  24     2276.70     2631.48    216.17 o 
   0   0  24     1007.72     1074.29    155.86 o 
   2   0  24      371.63      276.21     76.82 o 
   4   0  24      162.40      150.88     61.24 o 
   6   0  24      348.21      309.51     88.41 o 
   8   0  24        0.09        6.00     24.18 o 
  10   0  24     1674.31     1897.22    233.49 o 
  12   0  24        6.29      -25.14     35.53 o 
  14   0  24       97.23      104.06     63.34 o 
 -15   1  24       12.29      -33.45     33.45 o 
 -13   1  24        0.41       16.94     18.87 o 
 -11   1  24       16.25        1.77     25.59 o 
  -9   1  24      942.43      966.95    101.59 o 
  -7   1  24        1.89      -23.56     32.24 o 
  -5   1  24     2482.70     2248.16    142.26 o 
  -3   1  24     8520.95     7693.40    255.62 o 
  -1   1  24      340.34      348.25     83.93 o 
   1   1  24     1062.76     1153.44    113.17 o 
   3   1  24      980.13      713.90     92.77 o 
   5   1  24     3874.85     3355.87    202.19 o 
   7   1  24      108.26       67.69     23.28 o 
   9   1  24        3.53      -14.08     21.94 o 
  11   1  24      198.80      135.67     47.69 o 
  13   1  24        5.60      -33.51     33.51 o 
 -14   2  24        1.33      -18.71     23.70 o 
 -12   2  24      716.24      655.86     88.98 o 
 -10   2  24      203.41      783.32    724.77 o 
  -8   2  24      326.89      300.72     67.47 o 
  -6   2  24      538.23      561.89     69.20 o 
  -4   2  24     2016.04     2124.58    132.00 o 
  -2   2  24      649.78      589.54    110.74 o 
   0   2  24      291.63      352.17     96.28 o 
   2   2  24     1258.42     1227.99    166.74 o 
   4   2  24        3.45       -7.52     20.85 o 
   6   2  24     2196.72     2141.56    166.59 o 
   8   2  24        4.20       -7.62     62.46 o 
  10   2  24     1040.10     1029.20    153.65 o 
  12   2  24      120.49      142.25     50.37 o 
 -13   3  24       44.46      106.05     63.30 o 
 -11   3  24        0.75      -15.47     46.49 o 
  -9   3  24        7.86       30.08     42.20 o 
  -7   3  24      140.12      161.77     41.57 o 
  -5   3  24      411.49      481.41     59.57 o 
  -3   3  24     4414.21     4563.45    155.33 o 
  -1   3  24      743.60      583.53    111.06 o 
   1   3  24     2485.51     2193.35    220.54 o 
   3   3  24        0.58       91.70     56.55 o 
   5   3  24      402.92      560.98     84.64 o 
   7   3  24      300.54      267.51     60.29 o 
   9   3  24       81.87      121.98     45.88 o 
  11   3  24      175.82       69.64     36.79 o 
  13   3  24      274.43      312.83     72.50 o 
 -12   4  24       10.49        8.85     25.32 o 
 -10   4  24       55.97       87.18     49.51 o 
  -8   4  24      514.51      717.86    150.74 o 
  -6   4  24      121.42      116.05     53.07 o 
  -4   4  24       94.04      169.58     64.73 o 
  -2   4  24      567.84      649.52     54.21 o 
   0   4  24      235.46      286.14     80.76 o 
   2   4  24      740.24      895.25    142.21 o 
   4   4  24       28.43       34.61     35.50 o 
   6   4  24      222.45       37.69     36.22 o 
   8   4  24       41.12       76.66     59.46 o 
  10   4  24      494.33      513.93     88.47 o 
  12   4  24       77.02       20.66     55.66 o 
 -11   5  24       34.08      145.36     76.16 o 
  -9   5  24        0.02      -23.97     46.71 o 
  -7   5  24        0.22       35.50     42.38 o 
  -5   5  24      270.02      185.74     76.27 o 
  -3   5  24        0.59       -3.30     22.54 o 
  -1   5  24        9.86       26.21     24.68 o 
   1   5  24       30.13       18.91     30.05 o 
   3   5  24        9.61        7.13     25.48 o 
   5   5  24      176.76      273.66     84.94 o 
   7   5  24        4.25       44.77     50.57 o 
   9   5  24       42.47      129.11     66.64 o 
 -10   6  24       44.84      107.65     67.98 o 
  -8   6  24      160.52      146.89     74.09 o 
  -6   6  24        2.59      -64.81     64.81 o 
  -4   6  24       54.20       64.70     28.69 o 
  -2   6  24       35.02       32.91     26.36 o 
   0   6  24      268.04      347.88     66.53 o 
   2   6  24       32.16       43.33     38.11 o 
   4   6  24       23.63      -18.03     25.64 o 
   6   6  24      292.65      264.67     87.43 o 
   8   6  24      106.00      260.59     97.28 o 
  -7   7  24       47.83      146.96     78.33 o 
  -5   7  24        7.58      -48.95     48.95 o 
  -3   7  24      631.02      729.09    160.45 o 
  -1   7  24       46.58       16.63     31.48 o 
   1   7  24       38.13       44.50     28.04 o 
   3   7  24      102.23       64.44     24.50 o 
   5   7  24        1.92      -61.14     61.14 o 
 -15   1  25      212.87      278.82    104.97 o 
 -13   1  25        1.11      -10.59     32.32 o 
 -11   1  25        3.49        7.64     23.51 o 
  -9   1  25        9.48       13.98     15.55 o 
  -7   1  25      369.66      357.85     73.29 o 
  -5   1  25       14.11       -3.13     34.20 o 
  -3   1  25      150.43      139.59     50.39 o 
  -1   1  25        0.65      -51.84     51.84 o 
   1   1  25        0.64       19.37     45.88 o 
   3   1  25      250.92      205.51     48.87 o 
   5   1  25       30.63       60.47     33.45 o 
   7   1  25      154.50      217.71     83.42 o 
   9   1  25       56.28       71.79     34.72 o 
  11   1  25       15.75       14.86     24.36 o 
  13   1  25       15.30      -27.10     27.17 o 
 -14   2  25       57.77      112.37     65.31 o 
 -12   2  25       10.01        2.94     51.30 o 
 -10   2  25        0.18       -9.11     14.59 o 
  -8   2  25       69.25       90.86     33.81 o 
  -6   2  25       90.88       38.60     50.53 o 
  -4   2  25      856.06     1002.60    114.82 o 
  -2   2  25        7.64       -9.89     35.70 o 
   0   2  25      230.33      258.69     77.87 o 
   2   2  25      882.00      930.92    149.24 o 
   4   2  25     1446.48     1118.70    118.09 o 
   6   2  25      146.19      117.31     68.12 o 
   8   2  25      158.23      137.57     49.13 o 
  10   2  25        3.20      -14.10     22.80 o 
  12   2  25        0.43        9.22     31.31 o 
 -13   3  25       52.82      165.51     78.83 o 
 -11   3  25      133.78      195.24     77.55 o 
  -9   3  25        6.68       16.09     41.45 o 
  -7   3  25      159.88      200.15     45.44 o 
  -5   3  25     1312.15     1307.72    100.69 o 
  -3   3  25      302.96      291.53     53.60 o 
  -1   3  25      254.93      185.95     66.98 o 
   1   3  25       81.53      133.94     62.69 o 
   3   3  25     1012.40      870.47    152.24 o 
   5   3  25     1573.92     1576.17    144.98 o 
   7   3  25       11.82        5.15     45.40 o 
   9   3  25      141.17       81.66     48.01 o 
  11   3  25       11.70       46.74     36.95 o 
 -12   4  25      272.97      277.04    104.93 o 
 -10   4  25       53.04       76.38     58.84 o 
  -8   4  25      154.39       61.09     46.30 o 
  -6   4  25       47.31       29.53     24.84 o 
  -4   4  25     2565.38     2420.30    167.24 o 
  -2   4  25      555.08      553.73     81.00 o 
   0   4  25      596.50      465.14    100.00 o 
   2   4  25        3.24        2.53     32.86 o 
   4   4  25     1035.40      943.39    160.81 o 
   6   4  25     1288.68     1224.04    184.75 o 
   8   4  25     1798.18     1827.29    233.86 o 
  10   4  25       29.97       22.73     27.28 o 
 -11   5  25       57.11       53.49     43.03 o 
  -9   5  25       88.02      119.24     63.22 o 
  -7   5  25       18.21       33.36     28.29 o 
  -5   5  25      509.36      470.39    122.53 o 
  -3   5  25      232.39      160.63     48.32 o 
  -1   5  25       11.56      -10.94     22.30 o 
   1   5  25      451.27      336.68     88.66 o 
   3   5  25       21.67       11.43     25.15 o 
   5   5  25        0.22      -39.89     40.31 o 
   7   5  25      478.33      599.64    139.24 o 
   9   5  25       88.89      289.71     98.87 o 
  -8   6  25       85.56      158.69     86.16 o 
  -6   6  25        0.00       56.31     54.08 o 
  -4   6  25     2068.73     2382.34    170.26 o 
  -2   6  25      326.96      404.17     72.77 o 
   0   6  25      329.38      325.57     66.40 o 
   2   6  25      182.11      186.81     69.78 o 
   4   6  25      332.83      240.02     71.86 o 
   6   6  25       36.71       89.15     55.19 o 
   8   6  25      104.18       54.72     46.47 o 
  -5   7  25      643.96      845.99    181.21 o 
  -3   7  25      620.61      847.53    182.51 o 
  -1   7  25       92.68      188.38     88.82 o 
   1   7  25        3.38        2.60     31.41 o 
   3   7  25       47.36      109.12     56.45 o 
 -14   0  26       90.88       60.81     46.58 o 
 -12   0  26       16.74      -10.22     22.02 o 
 -10   0  26       35.16       53.18     48.90 o 
  -8   0  26        0.79       52.33     37.99 o 
  -6   0  26     1944.64     1782.39    193.84 o 
  -4   0  26     2139.21     1904.20    192.90 o 
   0   0  26      334.65      446.32    108.34 o 
   2   0  26     1117.56     1046.49    161.57 o 
   4   0  26      712.62      760.89    142.10 o 
   6   0  26      144.74       35.15     29.62 o 
   8   0  26      293.75      291.43     93.44 o 
  10   0  26       15.14       36.60     36.11 o 
  12   0  26      300.03      583.85    139.35 o 
 -13   1  26        9.51        7.94     20.55 o 
 -11   1  26      188.02      165.99     46.14 o 
  -9   1  26      253.23      213.30     52.27 o 
  -7   1  26      348.93      261.86     52.43 o 
  -5   1  26       84.21       51.15     24.24 o 
  -3   1  26     2186.00     2101.61    140.41 o 
  -1   1  26        0.17       34.78     42.53 o 
   1   1  26      267.41      172.30     50.71 o 
   3   1  26     2206.93     2008.30    160.63 o 
   5   1  26     2687.73     2613.42    186.56 o 
   7   1  26        0.90      -32.00     41.83 o 
   9   1  26      136.77      -31.13     53.20 o 
  11   1  26      629.45      649.31    100.91 o 
 -14   2  26       28.32       45.13     46.14 o 
 -12   2  26      234.96      203.65     76.62 o 
 -10   2  26      108.92      122.66     39.41 o 
  -8   2  26      144.98      144.36     40.55 o 
  -6   2  26      297.84      222.60     44.95 o 
  -4   2  26       33.63       45.08     22.03 o 
  -2   2  26      947.98     1018.05    151.03 o 
   0   2  26      400.03      362.58     89.68 o 
   2   2  26       18.71       10.38     36.60 o 
   4   2  26       84.65      104.06     42.78 o 
   6   2  26        0.69       -7.99     54.44 o 
   8   2  26       81.74       41.26     59.66 o 
  10   2  26       75.28       45.06     36.95 o 
  12   2  26       24.41       23.67     28.97 o 
 -13   3  26       89.32      195.88     87.86 o 
 -11   3  26      105.54      165.60     77.35 o 
  -9   3  26       13.17      -16.82     28.32 o 
  -7   3  26      519.40      564.29    126.96 o 
  -5   3  26       26.76       35.66     23.11 o 
  -3   3  26     1610.22     1624.41    125.11 o 
  -1   3  26       72.46       83.87     43.46 o 
   1   3  26      176.04      179.03     68.01 o 
   3   3  26      994.67      842.62    146.27 o 
   5   3  26     5591.58     5530.17    389.59 o 
   7   3  26      152.51      142.79     45.15 o 
   9   3  26     1489.33     1415.21    148.61 o 
  11   3  26      407.99      437.23     87.12 o 
 -12   4  26      235.56      418.61    132.71 o 
 -10   4  26       75.31       21.99     26.47 o 
  -8   4  26       89.23      118.89     69.23 o 
  -6   4  26      178.08       80.26     42.72 o 
  -4   4  26     1980.06     2365.93    169.01 o 
  -2   4  26       64.58      175.18     47.74 o 
   0   4  26       21.70      -31.54     33.97 o 
   2   4  26      483.16      469.27    109.14 o 
   4   4  26       35.95       83.31     56.06 o 
   6   4  26      232.15      173.16     75.42 o 
   8   4  26        0.00        9.85     27.12 o 
  10   4  26       26.09       13.25     32.21 o 
 -11   5  26       98.39       -6.29     27.22 o 
  -9   5  26      328.51      351.79    115.78 o 
  -7   5  26      185.40      195.05     76.73 o 
  -5   5  26      425.35      706.80    153.50 o 
  -3   5  26      415.17      467.11     78.93 o 
  -1   5  26      131.75       70.11     27.36 o 
   1   5  26       50.24      105.54     57.37 o 
   3   5  26        1.73        1.69     38.75 o 
   5   5  26      178.81      242.06     81.50 o 
   7   5  26        7.81       43.15     42.65 o 
   9   5  26        3.96       39.79     39.35 o 
  -8   6  26        2.59       56.40     57.05 o 
  -6   6  26      565.71      632.58    143.07 o 
  -4   6  26      407.45      558.82    138.68 o 
  -2   6  26       14.57       -0.84     15.63 o 
   0   6  26      125.13      183.53     85.16 o 
   2   6  26       41.44       -6.19     31.08 o 
   4   6  26      229.75      102.09     51.37 o 
   6   6  26        0.01       41.94     29.19 o 
  -3   7  26        3.05      -12.19     32.52 o 
  -1   7  26      247.61      386.45    122.31 o 
   1   7  26       23.06       48.58     20.45 o 
 -13   1  27       42.06        0.90     23.80 o 
 -11   1  27      210.52      234.47     57.62 o 
  -9   1  27        7.19      -23.77     31.08 o 
  -7   1  27        4.64      -34.60     34.60 o 
  -5   1  27        0.05       -1.41     13.49 o 
  -3   1  27     1086.84     1078.66    103.23 o 
  -1   1  27       61.36      112.74     54.04 o 
   1   1  27      194.93      136.76     37.22 o 
   3   1  27        0.84        7.40     24.79 o 
   5   1  27        4.55       25.14     27.99 o 
   7   1  27      331.63      318.38     71.05 o 
   9   1  27       34.96      -15.74     26.84 o 
  11   1  27       77.99       25.08     38.49 o 
 -12   2  27      298.18      326.48    102.34 o 
 -10   2  27      208.46      252.01     81.69 o 
  -8   2  27        0.60        3.40     17.64 o 
  -6   2  27        7.04      -17.83     18.15 o 
  -4   2  27      150.22      151.27     39.65 o 
  -2   2  27       29.68       35.34     22.90 o 
   0   2  27       94.80       82.08     53.69 o 
   2   2  27      344.28      348.21     94.63 o 
   4   2  27     1043.61      850.03    110.57 o 
   6   2  27      196.25      302.09     70.10 o 
   8   2  27       36.37       74.68     38.94 o 
  10   2  27      480.37      600.55    102.32 o 
 -11   3  27       62.98       46.83     53.88 o 
  -9   3  27       23.18       52.07     54.71 o 
  -7   3  27        2.80       64.22     50.25 o 
  -5   3  27        2.90      -49.41     49.41 o 
  -3   3  27      548.71      523.77     56.71 o 
  -1   3  27     1185.40     1278.17    173.07 o 
   1   3  27       38.57       11.73     36.83 o 
   3   3  27      490.49      662.50    135.19 o 
   5   3  27      340.31      265.87     84.58 o 
   7   3  27       25.71       18.64     30.55 o 
   9   3  27      598.78      650.77    101.52 o 
  11   3  27       12.70      139.55     48.66 o 
 -10   4  27       32.04       40.32     45.03 o 
  -8   4  27      124.14      171.99     74.30 o 
  -6   4  27      156.49       85.36     54.47 o 
  -4   4  27      804.49      635.44    141.95 o 
  -2   4  27       23.30       25.09     27.80 o 
   0   4  27       14.48       52.43     43.18 o 
   2   4  27      213.33      225.61     81.19 o 
   4   4  27       12.84      -20.80     41.38 o 
   6   4  27       46.42       50.00     54.42 o 
   8   4  27       99.98      156.45     71.08 o 
  -9   5  27      138.37      276.48    108.95 o 
  -7   5  27      144.84      287.31    100.46 o 
  -5   5  27      756.39      759.30    160.22 o 
  -3   5  27        2.80        8.40     35.74 o 
  -1   5  27      131.46      143.96     45.25 o 
   1   5  27       32.73       62.18     53.17 o 
   3   5  27      515.28      579.62    126.66 o 
   5   5  27      864.52      702.11    143.37 o 
   7   5  27        6.64       39.93     40.74 o 
  -6   6  27       97.13      196.12     82.76 o 
  -4   6  27     1913.27     2657.89    312.55 o 
  -2   6  27        2.06      -16.49     43.82 o 
   0   6  27      391.09      521.73     87.15 o 
   2   6  27      411.06      528.27    121.49 o 
   4   6  27      141.54      147.23     61.15 o 
 -12   0  28       29.43      118.47     63.84 o 
 -10   0  28        2.94       -5.71     43.85 o 
  -8   0  28      630.73      562.74    115.37 o 
  -6   0  28      121.72      110.28     52.02 o 
  -4   0  28       33.09       66.69     44.86 o 
   0   0  28      672.15      647.24    134.55 o 
   2   0  28        2.19      -17.77     23.61 o 
   4   0  28      686.04      597.60    134.85 o 
   6   0  28     2101.54     1972.73    244.07 o 
   8   0  28       46.11      -36.00     43.93 o 
  10   0  28      629.85      671.07    148.87 o 
 -13   1  28        3.57      -22.39     34.97 o 
 -11   1  28      108.91      130.78     42.57 o 
  -9   1  28       90.58       81.55     24.14 o 
  -7   1  28        0.41       21.34     17.33 o 
  -5   1  28      213.76      212.64     47.06 o 
  -3   1  28        3.35       38.78     25.05 o 
  -1   1  28      817.82      578.83    121.25 o 
   1   1  28       44.55       51.47     44.25 o 
   3   1  28      548.87      423.81     74.61 o 
   5   1  28       46.36       56.39     29.89 o 
   7   1  28      195.84      206.04     60.47 o 
   9   1  28       27.91       34.96     33.16 o 
  11   1  28       35.31       26.55     27.93 o 
 -12   2  28       77.75        8.30     33.30 o 
 -10   2  28      476.45      522.53    129.90 o 
  -8   2  28       55.47        0.87     37.45 o 
  -6   2  28        6.15       28.57     22.03 o 
  -4   2  28       30.32       34.56     35.44 o 
  -2   2  28      238.27      225.87     71.94 o 
   0   2  28      140.19       85.49     43.31 o 
   2   2  28      442.57      324.16     96.81 o 
   4   2  28        0.78       -6.12     36.64 o 
   6   2  28        5.27      -44.19     44.19 o 
   8   2  28       60.95       59.76     34.96 o 
  10   2  28       53.60      107.11     41.49 o 
 -11   3  28       64.67       21.65     37.03 o 
  -9   3  28        0.53        0.23     38.01 o 
  -7   3  28     1168.52     1406.77    209.15 o 
  -5   3  28       27.56       58.41     46.51 o 
  -3   3  28       33.54       41.72     20.07 o 
  -1   3  28       38.01       75.70     38.97 o 
   1   3  28       16.89       41.22     37.94 o 
   3   3  28      308.13      470.24    115.73 o 
   5   3  28      313.60      339.88    101.27 o 
   7   3  28      238.80      183.82     53.36 o 
   9   3  28      728.35      776.12    114.01 o 
 -10   4  28      134.50      250.05    103.08 o 
  -8   4  28        3.27      -40.62     42.44 o 
  -6   4  28      301.70      286.79     95.06 o 
  -4   4  28        4.98        1.55     33.47 o 
  -2   4  28       71.30       46.00     48.17 o 
   0   4  28      874.62      927.29    154.93 o 
   2   4  28      415.11      592.37    131.52 o 
   4   4  28        3.87       43.41     46.05 o 
   6   4  28       14.04       45.79     46.40 o 
   8   4  28        0.60      -54.91     54.91 o 
  -9   5  28      162.05      210.85     92.91 o 
  -7   5  28      218.64      321.71    108.98 o 
  -5   5  28       91.37       44.80     45.21 o 
  -3   5  28      340.72      524.99    113.10 o 
  -1   5  28        1.01      -26.10     26.10 o 
   1   5  28       67.09       33.24     35.74 o 
   3   5  28      182.66      109.59     63.41 o 
   5   5  28       78.40      150.00     76.59 o 
   7   5  28        0.51       42.03     42.52 o 
  -6   6  28      147.34      122.72     72.26 o 
  -4   6  28      142.69       80.04     66.25 o 
  -2   6  28      544.59      668.29     99.15 o 
   0   6  28       40.69        3.96     33.92 o 
   2   6  28       22.62       -1.43     41.85 o 
   4   6  28       15.45      -12.36     44.97 o 
 -11   1  29      233.51      319.44    100.38 o 
  -9   1  29        5.62        9.09     21.98 o 
  -7   1  29      262.78      251.12     57.16 o 
  -5   1  29       39.86       -2.32     30.06 o 
  -3   1  29       51.24      115.86     38.40 o 
  -1   1  29       67.89      134.87     70.29 o 
   1   1  29      312.06      252.61     82.12 o 
   3   1  29       28.27       11.30     21.19 o 
   5   1  29        9.44       33.13     38.43 o 
   7   1  29      141.63      170.77     53.79 o 
   9   1  29       90.69       86.43     39.46 o 
 -12   2  29      311.17      363.06    106.53 o 
 -10   2  29      141.20      179.69     75.60 o 
  -8   2  29      657.16      688.59    142.54 o 
  -6   2  29      168.78      189.07     46.75 o 
  -4   2  29        2.81      -11.42     20.77 o 
  -2   2  29        5.08      -21.95     21.95 o 
   0   2  29       98.90      189.99     68.89 o 
   2   2  29        2.01       -3.95     28.92 o 
   4   2  29        0.76       -1.21     31.08 o 
   6   2  29       40.57       17.85     33.82 o 
   8   2  29       11.06       82.57     45.18 o 
  10   2  29      149.48      397.58     88.04 o 
 -11   3  29       14.84      -23.57     37.27 o 
  -9   3  29      161.12       91.21     59.54 o 
  -7   3  29      729.71      724.40    153.23 o 
  -5   3  29      117.54       98.94     48.93 o 
  -3   3  29       50.41      112.90     59.88 o 
  -1   3  29      276.51      380.47    103.09 o 
   1   3  29      111.00       36.90     51.67 o 
   3   3  29      143.82      144.24     70.35 o 
   5   3  29        4.13       26.51     39.45 o 
   7   3  29       23.33       67.37     43.51 o 
   9   3  29        3.20      -27.55     28.52 o 
 -10   4  29      173.20      203.59     90.85 o 
  -8   4  29       20.94      -30.88     39.22 o 
  -6   4  29      123.42      100.40     44.87 o 
  -4   4  29      544.40      624.62    145.70 o 
  -2   4  29        4.19        1.70     27.25 o 
   0   4  29       43.05        8.33     22.60 o 
   2   4  29      100.37       88.86     60.23 o 
   4   4  29      650.01      592.42    138.72 o 
   6   4  29       68.45       78.91     70.21 o 
   8   4  29      341.61      416.79    120.92 o 
  -7   5  29      243.68      210.63     92.05 o 
  -5   5  29        0.96       -9.79     28.18 o 
  -3   5  29      351.37      381.65     73.68 o 
  -1   5  29      329.74      349.76    127.44 o 
   1   5  29      390.23      651.18    140.08 o 
   3   5  29      379.80      189.43     83.23 o 
   5   5  29      269.78      276.81     96.92 o 
  -4   6  29       24.23      271.75    102.15 o 
  -2   6  29      153.38      235.22     73.94 o 
   0   6  29      319.85      415.21     79.32 o 
   2   6  29       38.11      154.10     72.46 o 
 -12   0  30        0.74       35.78     30.32 o 
 -10   0  30      156.51      281.98     85.82 o 
  -8   0  30      586.08      822.93    146.39 o 
  -6   0  30       48.28       46.45     33.06 o 
  -4   0  30      220.23      218.77     74.70 o 
   2   0  30     2662.16     2543.66    277.74 o 
   4   0  30       19.05       23.91     30.43 o 
   6   0  30        1.81       61.42     56.05 o 
   8   0  30       15.99       67.35     57.37 o 
  10   0  30       72.13       57.74     45.14 o 
 -11   1  30       56.08        4.51     21.86 o 
  -9   1  30       51.10       85.69     32.34 o 
  -7   1  30     1790.32     1932.82    256.15 o 
  -5   1  30       55.18       67.50     27.11 o 
  -3   1  30       30.31       37.95     26.19 o 
  -1   1  30       34.09       15.27     29.43 o 
   1   1  30       26.91       97.54     52.41 o 
   3   1  30       58.14        1.01     56.60 o 
   5   1  30        2.14      -50.21     50.21 o 
   7   1  30        0.00      107.89     49.63 o 
   9   1  30      422.09      459.57     92.66 o 
 -10   2  30      127.25      151.93     74.25 o 
  -8   2  30     1534.34     1564.81    220.08 o 
  -6   2  30      662.24      860.74    159.56 o 
  -4   2  30      484.85      519.98     74.15 o 
  -2   2  30      118.46      175.86     44.10 o 
   0   2  30       39.63      103.59     58.64 o 
   2   2  30      582.16      492.45    119.82 o 
   4   2  30        0.12      -14.13     44.41 o 
   6   2  30      268.57      230.31     63.32 o 
   8   2  30       16.42       47.61     33.64 o 
  -9   3  30      213.03      170.86     69.00 o 
  -7   3  30      116.41      246.38     87.30 o 
  -5   3  30      123.41      117.25     73.65 o 
  -3   3  30      114.90       88.19     49.05 o 
  -1   3  30      122.97      232.58     78.85 o 
   1   3  30       37.95       74.81     48.54 o 
   3   3  30      378.48      547.93    130.52 o 
   5   3  30        0.05       14.42     54.75 o 
   7   3  30       53.34        6.11     32.48 o 
  -8   4  30        0.09       -3.89     52.31 o 
  -6   4  30      389.13      461.23    130.37 o 
  -4   4  30       89.52       51.03     32.55 o 
  -2   4  30        1.14       16.25     48.92 o 
   0   4  30       23.82      -47.18     47.18 o 
   2   4  30        0.27      -28.56     34.88 o 
   4   4  30       11.77       26.71     45.57 o 
   6   4  30      102.95      131.18     61.51 o 
  -5   5  30       38.89      132.66     79.13 o 
  -3   5  30        0.01       36.40     78.53 o 
  -1   5  30      265.55      343.70     72.07 o 
   1   5  30       29.72       95.89     55.71 o 
   3   5  30        4.81       45.49     45.55 o 
 -11   1  31       45.32        1.16     44.64 o 
  -9   1  31       48.69       36.97     39.21 o 
  -7   1  31      229.29      181.87     48.69 o 
  -5   1  31       70.60       26.29     37.90 o 
  -3   1  31      228.63      193.54     92.17 o 
   1   1  31       70.98      106.43     72.32 o 
   3   1  31      117.44       58.12     28.04 o 
   5   1  31      338.33      239.45     66.46 o 
   7   1  31      279.06      374.21     84.96 o 
 -10   2  31        0.19       38.22     37.59 o 
  -8   2  31      544.11      788.79    156.98 o 
  -6   2  31       51.75       60.33     42.92 o 
  -4   2  31      537.35      529.31     76.40 o 
  -2   2  31        0.00       -4.94     27.93 o 
   0   2  31        5.21       77.26     54.35 o 
   2   2  31       23.83       92.72     66.97 o 
   4   2  31        9.36       64.26     59.96 o 
   6   2  31       76.09       94.47     43.20 o 
   8   2  31      200.37      195.13     57.58 o 
  -9   3  31      358.27      414.30    118.52 o 
  -7   3  31       59.05      205.09     85.20 o 
  -5   3  31        0.00      -74.82     74.82 o 
  -3   3  31      264.36      317.65    100.21 o 
  -1   3  31        0.31      -41.71     41.71 o 
   1   3  31      259.01      320.02     93.78 o 
   3   3  31        3.51      129.40     67.62 o 
   5   3  31      123.65      106.25     79.48 o 
   7   3  31      566.65      582.83    144.45 o 
  -6   4  31      608.63      844.11    171.79 o 
  -4   4  31       38.75      148.13     73.36 o 
  -2   4  31       53.82        6.99     51.80 o 
   0   4  31       76.81      105.76     57.10 o 
   2   4  31      187.67      116.18     50.78 o 
   4   4  31      269.67      284.53    104.95 o 
  -3   5  31       42.35       43.18     27.88 o 
  -1   5  31      495.79      487.76     94.80 o 
   1   5  31      233.98      248.96     94.12 o 
 -10   0  32       25.43       27.24     34.45 o 
  -8   0  32     1280.04     1460.45    198.77 o 
  -6   0  32      288.72      221.86     76.85 o 
  -4   0  32       44.46       62.60     38.15 o 
  -2   0  32      223.07      258.75     83.22 o 
   2   0  32      101.92       94.09     48.32 o 
   4   0  32        3.56       27.93     49.63 o 
   6   0  32     2288.17     2247.12    283.53 o 
   8   0  32      279.59      253.17     99.59 o 
  -9   1  32      257.60      371.95    112.20 o 
  -7   1  32      732.91      886.62    106.96 o 
  -5   1  32      362.45      291.84     60.07 o 
  -3   1  32      633.30      649.56    133.65 o 
   1   1  32       10.35      -41.62     41.62 o 
   3   1  32       87.79       22.12     32.21 o 
   5   1  32        1.69       53.03     34.67 o 
   7   1  32      156.48      235.94    102.11 o 
  -8   2  32      712.80      904.96    175.70 o 
  -6   2  32       17.67      -15.86     25.75 o 
  -4   2  32      403.64      455.69    121.74 o 
  -2   2  32      271.50      327.35     62.23 o 
   0   2  32      359.94      380.15    102.43 o 
   2   2  32      289.89      370.77    113.94 o 
   4   2  32      410.47      532.78    137.01 o 
   6   2  32      246.87      258.93     71.19 o 
  -7   3  32      372.71      318.80    110.89 o 
  -5   3  32      142.07      178.51     86.33 o 
  -3   3  32       16.08      -52.41     52.41 o 
  -1   3  32      435.60      506.44    123.12 o 
   1   3  32      184.75      217.92     79.40 o 
   3   3  32      330.69      477.31    125.02 o 
   5   3  32        6.35       71.72     62.93 o 
  -4   4  32        0.96      153.48     85.92 o 
  -2   4  32      259.73      235.43     77.98 o 
   0   4  32       60.97       39.61     36.82 o 
   2   4  32       30.87      -20.85     40.32 o 
  -7   1  33       73.93      144.00     63.18 o 
  -5   1  33        2.62      -15.31     18.30 o 
  -3   1  33        2.28       14.91     16.94 o 
   1   1  33       30.27       97.48     56.78 o 
   3   1  33        2.89      -57.90     57.90 o 
   5   1  33      348.74      341.35     76.29 o 
  -6   2  33      223.53      231.13     87.32 o 
  -4   2  33      252.02      358.67    114.66 o 
  -2   2  33       48.91       75.33     50.38 o 
   0   2  33      465.76      497.73    119.07 o 
   2   2  33        0.01      -54.95     54.95 o 
   4   2  33       32.15      -47.48     66.75 o 
  -5   3  33       41.24       32.85     33.00 o 
  -3   3  33        0.10       -8.89     28.18 o 
  -1   3  33      314.90      240.97     89.61 o 
   1   3  33      109.10      175.38     81.33 o 
   3   3  33      911.96      984.97    181.71 o 
  -2   4  33       32.70       18.68     49.03 o 
   0   4  33       77.06       -0.23     21.27 o 
  -6   0  34      718.73      773.47    143.93 o 
  -4   0  34      122.94      174.80     75.56 o 
  -2   0  34      153.92      200.54     74.29 o 
   2   0  34       24.42       28.24     30.47 o 
   4   0  34       19.81       10.39     36.69 o 
  -7   1  34     1122.99     1284.38    199.09 o 
  -5   1  34       64.99      102.84     55.36 o 
  -3   1  34        0.01       13.26     53.22 o 
   1   1  34      344.46      258.17     99.25 o 
   3   1  34       14.86        6.57     26.22 o 
  -6   2  34       82.06       22.39     32.82 o 
  -4   2  34      406.46      486.45    128.00 o 
  -2   2  34        9.69       79.47     53.82 o 
   0   2  34      157.16      268.35     91.16 o 
   2   2  34       72.28      136.43     69.10 o 
  -3   3  34        0.64      -48.18     48.18 o 
  -1   3  34        3.62       11.28     20.25 o 
   1   3  34       92.04      140.25     84.92 o 
  -3   1  35       89.57       83.36     50.18 o 
   1   1  35       16.33       57.21     49.89 o 
  -2   2  35       67.90      100.85     61.55 o 
   0   2  35       98.20      216.16     91.03 o 
                                                 
